# Supplementary material for: The unconventional myosin CRINKLED and its mammalian orthologue MYO7A regulate caspases in their signalling roles
Source: Nat Commun. 2016 Mar 10;7:10972. doi: 10.1038/ncomms10972 (PMC4792956; doi:10.1038/ncomms10972)
Supplement: Supplementary Data Set 1 — Mass Spec Data Set [file ncomms10972-s2.xlsx]

## Sheet: Samples View Report for combine
#combined Experiment, Samples Report created on 12/05/2014
combined Experiment	Displaying:Total Unique Peptide Count							Control	Control	Control	Control	Control	Control	Control	Control	Control	Control	Control	Control	Control	Control	Control	Control	Control	Control	Control	Control
#	Visible?	Starred?	Identified Proteins (1891)	Accession Number	Molecular Weight	Protein Grouping Ambiguity	Taxonomy	GFP-S1	GFP-S2	LacZ-B2	LacZ-S44	LacZ-B1	GFP-B5	LacZ-B3	GFP-B6	GFP-S45	GFP-B4	GFP-S22	GFP-S23	GFP-S26	GFP-S27	LacZ-S30	GFP-S32	GFP-S7	GFP-S8	GFP-S9	GFP-S10
1	TRUE	Empty	Isoform A of Putative glycogen [starch] synthase OS=Drosophila melanogaster GN=CG6904	sp|Q9VFC8-1|GYS_DROME	82 kDa		unknown	53	42	34	28	39	35	35	32	25	36	1	1	29	38	29	23	66	56	61	65
2	TRUE	Empty	Heat shock 70 kDa protein cognate 3 OS=Drosophila melanogaster GN=Hsc70-3	sp|P29844|HSP7C_DROME	72 kDa	TRUE	unknown	27	27	22	25	19	28	21	25	26	23	0	0	24	20	20	18	38	33	38	34
3	TRUE	Empty	Heterogeneous nuclear ribonucleoprotein 27C OS=Drosophila melanogaster GN=Hrb27C	sp|P48809|RB27C_DROME (+1)	45 kDa		unknown	23	17	12	13	13	10	10	6	8	11	0	0	14	13	9	7	21	26	23	26
4	TRUE	Empty	Isoform A of RNA-binding protein squid OS=Drosophila melanogaster GN=sqd	sp|Q08473-2|SQD_DROME	35 kDa		unknown	17	10	17	16	19	14	16	17	16	15	11	11	15	14	16	16	14	21	17	22
5	TRUE	Empty	Cluster of Heat shock 70 kDa protein cognate 4 OS=Drosophila melanogaster GN=Hsc70-4 (sp|P11147|HSP7D_DROME)	sp|P11147|HSP7D_DROME [2]	71 kDa	TRUE	unknown	36	33	37	34	35	30	37	34	35	29	11	11	28	27	31	27	49	50	50	48
5.1	TRUE	Empty	Heat shock 70 kDa protein cognate 4 OS=Drosophila melanogaster GN=Hsc70-4	sp|P11147|HSP7D_DROME	71 kDa	TRUE	unknown	36	32	35	34	34	30	36	33	34	28	0	0	28	27	30	26	47	48	48	46
5.2	TRUE	Empty	Heat shock 70 kDa protein cognate 1 OS=Drosophila melanogaster GN=Hsc70-1	sp|P29843|HSP7A_DROME	71 kDa	TRUE	unknown	4	5	5	3	5	3	5	4	5	5	0	0	3	3	3	4	6	6	6	6
5.3	TRUE	Empty	Heat shock 70 kDa protein cognate 4 OS=Drosophila melanogaster GN=Hsc70-4	HSP7D_DROME	71 kDa	TRUE	unknown	0	0	0	0	0	0	0	0	0	0	11	11	0	0	0	0	0	0	0	0
6	TRUE	Empty	Cluster of Tax_Id=9606 Gene_Symbol=KRT1 Keratin, type II cytoskeletal 1 (IPI:CON_00220327.3|SWISS-PROT:P04264)	IPI:CON_00220327.3|SWISS-PROT:P04264 [5]	66 kDa	TRUE	unknown	9	0	25	56	57	38	35	14	15	24	1	0	16	1	20	28	26	23	21	14
6.1	TRUE	Empty	Tax_Id=9606 Gene_Symbol=KRT1 Keratin, type II cytoskeletal 1	IPI:CON_00220327.3|SWISS-PROT:P04264	66 kDa	TRUE	unknown	9	0	18	29	33	27	25	10	13	18	0	0	12	1	14	17	19	19	16	12
6.2	TRUE	Empty	Tax_Id=9606 Gene_Symbol=KRT2 Keratin, type II cytoskeletal 2 epidermal	IPI:CON_00021304.1|SWISS-PROT:P35908	66 kDa	TRUE	unknown	1	0	8	21	18	11	9	6	3	7	0	0	6	0	4	9	7	5	7	3
6.3	TRUE	Empty	(Bos taurus) 63 kDa protein	IPI:CON_00714876.1|ENSEMBL:ENSBTAP00000038253	63 kDa	TRUE	unknown	3	0	5	8	7	5	5	3	3	3	1	0	3	0	2	6	5	5	5	4
6.4	TRUE	Empty	Tax_Id=10090 Gene_Symbol=Krt4 Keratin, type II cytoskeletal 4	IPI:CON_00420312.4|SWISS-PROT:P07744	56 kDa	TRUE	unknown	0	0	0	2	1	0	0	0	0	0	0	0	0	0	0	1	0	0	0	0
6.5	TRUE	Empty	Tax_Id=9606 Gene_Symbol=KRT76 Keratin, type II cytoskeletal 2 oral	IPI:CON_IPI00008359.1|SWISS-PROT:Q01546	66 kDa	TRUE	unknown	0	0	0	3	1	0	0	0	0	0	0	0	0	0	0	1	0	0	0	0
6.6	TRUE	Empty	Tax_Id=10090 Gene_Symbol=Krt79 Keratin 79	IPI:CON_00124499.2|TREMBL:Q8VED5	58 kDa	TRUE	unknown	1	0	2	2	2	2	2	2	1	2	0	0	1	0	0	1	2	2	2	2
6.7	TRUE	Empty	Tax_Id=9606 Gene_Symbol=KRT5 Keratin, type II cytoskeletal 5	IPI:CON_00009867.3|SWISS-PROT:P13647	62 kDa	TRUE	unknown	1	0	2	10	7	3	4	2	1	3	0	0	1	0	1	3	2	2	2	2
6.8	TRUE	Empty	Tax_Id=9606 Gene_Symbol=KRT73 Keratin-73	IPI:CON_IPI00174775.2|TREMBL:Q32MB2;Q86Y46	59 kDa	TRUE	unknown	0	0	0	1	0	0	0	0	0	0	0	0	0	0	0	0	0	0	0	0
6.9	TRUE	Empty	Tax_Id=9606 Gene_Symbol=KRT8 Keratin, type II cytoskeletal 8	IPI:CON_IPI00554648.3|SWISS-PROT:P05787	54 kDa	TRUE	unknown	1	0	2	2	2	2	2	1	1	1	0	0	0	0	1	1	1	1	1	1
6.1	TRUE	Empty	Tax_Id=9606 Gene_Symbol=KRT77 Keratin 77	IPI:CON_IPI00376379.3|SWISS-PROT:Q7Z794	62 kDa	TRUE	unknown	1	0	1	1	1	1	1	1	1	1	0	0	1	0	0	0	1	1	1	1
6.11	TRUE	Empty	Tax_Id=10090 Gene_Symbol=Krt5 Keratin, type II cytoskeletal 5	IPI:CON_00139301.3|SWISS-PROT:Q922U2	62 kDa	TRUE	unknown	3	0	2	6	5	4	4	2	2	3	0	0	1	1	2	3	4	3	3	3
6.12	TRUE	Empty	Tax_Id=9606 Gene_Symbol=KRT75 Keratin, type II cytoskeletal 75	IPI:CON_IPI00005859.3|SWISS-PROT:O95678	60 kDa	TRUE	unknown	0	0	1	3	2	1	1	1	0	1	0	0	1	0	0	2	1	1	1	1
6.13	TRUE	Empty	Tax_Id=10090 Gene_Symbol=Krt73 Keratin 73	IPI:CON_00347110.2|TREMBL:Q6NXH9	59 kDa	TRUE	unknown	1	0	2	3	2	2	2	1	1	1	0	0	1	0	1	1	1	1	1	1
6.14	TRUE	Empty	Tax_Id=9606 Gene_Symbol=KRT74 Keratin, type II cytoskeletal 74	IPI:CON_IPI00329306.3|SWISS-PROT:Q7RTS7	58 kDa	TRUE	unknown	0	0	0	1	0	0	0	0	0	0	0	0	0	0	0	0	0	0	0	0
6.15	TRUE	Empty	Tax_Id=9606 Gene_Symbol=KRT6B Keratin, type II cytoskeletal 6B	IPI:CON_00293665.7|SWISS-PROT:P04259	60 kDa	TRUE	unknown	1	0	3	7	7	3	3	2	1	2	0	0	2	0	1	3	3	3	3	2
6.16	TRUE	Empty	Tax_Id=10090 Gene_Symbol=Krt77 Keratin, type II cytoskeletal 1b	IPI:CON_00462140.1|SWISS-PROT:Q6IFZ6	61 kDa	TRUE	unknown	2	0	2	2	2	2	2	2	2	2	0	0	1	0	0	0	2	2	2	2
6.17	TRUE	Empty	Tax_Id=10090 Gene_Symbol=Krt6a Keratin, type II cytoskeletal 6A	IPI:CON_00131368.3|SWISS-PROT:P50446	59 kDa	TRUE	unknown	1	0	1	4	2	1	1	1	1	1	0	0	1	1	1	2	1	1	1	1
6.18	TRUE	Empty	Tax_Id=10090 Gene_Symbol=Krt75 10 days neonate skin cDNA, RIKEN full-length enriched library, clone:4732475I03 product:CYTOKERATIN homolog	IPI:CON_00221797.1|TREMBL:Q8BGZ7;Q99MH7	60 kDa	TRUE	unknown	1	0	1	3	2	1	1	1	1	1	0	0	1	1	1	2	1	1	1	1
6.19	TRUE	Empty	Tax_Id=10090 Gene_Symbol=Krt71 Keratin, type II cytoskeletal 6G	IPI:CON_00468956.4|SWISS-PROT:Q9R0H5	57 kDa	TRUE	unknown	1	0	1	1	1	1	1	1	1	1	0	0	1	0	0	0	1	1	1	1
6.21	TRUE	Empty	Tax_Id=9606 Gene_Symbol=KRT6A Keratin, type II cytoskeletal 6A	IPI:CON_00300725.7|SWISS-PROT:P02538	60 kDa	TRUE	unknown	1	0	3	7	8	3	3	2	1	2	0	0	2	0	1	3	3	3	3	2
6.22	TRUE	Empty	(Bos taurus) Keratin, type II cytoskeletal 5	IPI:CON_00697851.1|SWISS-PROT:Q5XQN5	63 kDa	TRUE	unknown	3	0	2	6	5	4	4	2	2	3	0	0	1	1	2	3	3	3	3	3
6.23	TRUE	Empty	Keratin 77	CON_IPI00376379	62 kDa	TRUE	unknown	0	0	0	0	0	0	0	0	0	0	1	0	0	0	0	0	0	0	0	0
6.24	TRUE	Empty	Tax_Id=9606 Gene_Symbol=KRT6C Keratin, type II cytoskeletal 6C	IPI:CON_00299145.9|SWISS-PROT:P48668	60 kDa	TRUE	unknown	1	0	3	7	8	3	3	2	1	2	0	0	2	0	1	3	3	3	3	2
6.25	TRUE	Empty	Keratin, type II cytoskeletal 2 epidermal	CON_00021304	66 kDa	TRUE	unknown	0	0	0	0	0	0	0	0	0	0	1	0	0	0	0	0	0	0	0	0
6.26	TRUE	Empty	Tax_Id=9606 Gene_Symbol=- Similar to Keratin, type II cytoskeletal 8	IPI:CON_IPI00748057.2|H-INV:HIT000016045	11 kDa	TRUE	unknown	1	0	1	1	1	1	1	1	1	1	0	0	0	0	0	0	1	1	1	1
6.27	TRUE	Empty	Keratin, type II cytoskeletal 1	CON_00220327	66 kDa	TRUE	unknown	0	0	0	0	0	0	0	0	0	0	1	0	0	0	0	0	0	0	0	0
6.28	TRUE	Empty	Keratin 73	CON_00347110	59 kDa	TRUE	unknown	0	0	0	0	0	0	0	0	0	0	1	0	0	0	0	0	0	0	0	0
6.29	TRUE	Empty	Keratin, type II cytoskeletal 1b	CON_00462140	61 kDa	TRUE	unknown	0	0	0	0	0	0	0	0	0	0	1	0	0	0	0	0	0	0	0	0
7	TRUE	Empty	Green fluorescent protein (GFP-Cter-HisTag)	IPI:CON_GFP|SWISS-PROT:Q9U6Y5	28 kDa		unknown	19	16	0	8	0	19	0	19	21	18	8	7	9	13	0	14	28	29	27	28
8	TRUE	Empty	Cluster of Isoform A of 60S ribosomal protein L3 OS=Drosophila melanogaster GN=RpL3 (sp|O16797-1|RL3_DROME)	sp|O16797-1|RL3_DROME	47 kDa	TRUE	unknown	12	9	10	11	11	12	9	10	14	11	4	4	8	10	11	11	24	22	25	21
8.1	TRUE	Empty	Isoform A of 60S ribosomal protein L3 OS=Drosophila melanogaster GN=RpL3	sp|O16797-1|RL3_DROME	47 kDa	TRUE	unknown	12	9	10	11	11	12	9	10	14	11	4	4	8	10	11	11	24	22	25	21
8.2	TRUE	Empty	Isoform C of 60S ribosomal protein L3 OS=Drosophila melanogaster GN=RpL3	sp|O16797-3|RL3_DROME	14 kDa	TRUE	unknown	4	0	2	2	3	3	1	2	4	2	2	1	0	2	2	1	4	5	5	5
8.3	TRUE	Empty	Isoform D of 60S ribosomal protein L3 OS=Drosophila melanogaster GN=RpL3	sp|O16797-2|RL3_DROME	18 kDa	TRUE	unknown	4	0	2	3	4	4	2	3	5	3	3	2	1	3	3	2	5	6	6	6
9	TRUE	Empty	Cluster of Isoform A of ADP,ATP carrier protein OS=Drosophila melanogaster GN=sesB (sp|Q26365-2|ADT_DROME)	sp|Q26365-2|ADT_DROME [2]	33 kDa	TRUE	unknown	9	19	21	24	22	20	17	23	21	22	1	2	19	16	24	19	16	15	19	15
9.1	TRUE	Empty	Isoform A of ADP,ATP carrier protein OS=Drosophila melanogaster GN=sesB	sp|Q26365-2|ADT_DROME	33 kDa	TRUE	unknown	9	19	21	24	22	20	17	23	21	22	1	2	19	16	24	19	16	15	19	15
9.2	TRUE	Empty	Isoform C of ADP,ATP carrier protein OS=Drosophila melanogaster GN=sesB	sp|Q26365-1|ADT_DROME	34 kDa	TRUE	unknown	8	17	19	22	20	18	15	21	19	20	1	2	17	14	22	17	14	13	17	13
9.3	TRUE	Empty	ADP/ATP translocase OS=Drosophila melanogaster GN=Ant2	tr|O62526|O62526_DROME	34 kDa	TRUE	unknown	3	4	4	3	4	4	4	4	4	4	0	0	4	2	4	4	4	4	4	4
10	TRUE	Empty	Cluster of Elongation factor 1-alpha 1 OS=Drosophila melanogaster GN=Ef1alpha48D (sp|P08736|EF1A1_DROME)	sp|P08736|EF1A1_DROME	50 kDa	TRUE	unknown	15	12	13	13	12	13	12	15	15	14	0	0	14	18	16	16	18	21	21	19
10.1	TRUE	Empty	Elongation factor 1-alpha 1 OS=Drosophila melanogaster GN=Ef1alpha48D	sp|P08736|EF1A1_DROME	50 kDa	TRUE	unknown	15	12	13	13	12	13	12	15	15	14	0	0	14	18	16	16	18	21	21	19
10.2	TRUE	Empty	Elongation factor 1-alpha 2 OS=Drosophila melanogaster GN=Ef1alpha100E	sp|P05303|EF1A2_DROME (+1)	51 kDa	TRUE	unknown	10	8	9	8	7	8	8	10	9	9	0	0	8	10	10	9	11	12	13	11
11	TRUE	Empty	Cluster of Tubulin beta-1 chain OS=Drosophila melanogaster GN=betaTub56D (sp|Q24560|TBB1_DROME)	sp|Q24560|TBB1_DROME [3]	50 kDa	TRUE	unknown	24	29	30	27	32	30	24	33	32	27	13	11	24	30	27	28	23	29	28	30
11.1	TRUE	Empty	Tubulin beta-1 chain OS=Drosophila melanogaster GN=betaTub56D	sp|Q24560|TBB1_DROME	50 kDa	TRUE	unknown	22	21	23	21	24	23	19	25	24	21	0	0	19	22	21	22	23	25	24	25
11.2	TRUE	Empty	Tubulin beta-3 chain OS=Drosophila melanogaster GN=betaTub60D	sp|P08841|TBB3_DROME	51 kDa	TRUE	unknown	8	15	14	13	14	14	11	15	16	13	0	0	10	14	12	13	8	12	12	14
11.3	TRUE	Empty	(Bos taurus) hypothetical protein	IPI:CON_00713000.2|ENSEMBL:ENSBTAP00000025008	59 kDa	TRUE	unknown	2	5	3	3	3	3	3	4	4	3	2	3	2	3	2	3	3	3	3	4
11.4	TRUE	Empty	Beta-Tubulin at 97EF, isoform B OS=Drosophila melanogaster GN=betaTub97EF	tr|Q8MST5|Q8MST5_DROME	51 kDa	TRUE	unknown	5	9	6	6	7	6	6	8	7	6	0	0	5	7	5	6	5	5	5	6
11.5	TRUE	Empty	Beta-Tubulin at 97EF, isoform B OS=Drosophila melanogaster GN=betaTub97EF	Q8MST5_DROME	51 kDa	TRUE	unknown	0	0	0	0	0	0	0	0	0	0	5	4	0	0	0	0	0	0	0	0
11.6	TRUE	Empty	Tubulin beta-2 chain OS=Drosophila melanogaster GN=betaTub85D	sp|P61857|TBB2_DROME	50 kDa	TRUE	unknown	11	13	12	12	13	12	11	14	13	12	0	0	9	12	10	11	12	12	13	14
11.7	TRUE	Empty	Tubulin beta-2 chain OS=Drosophila melanogaster GN=betaTub85D	TBB2_DROME	50 kDa	TRUE	unknown	0	0	0	0	0	0	0	0	0	0	10	10	0	0	0	0	0	0	0	0
12	TRUE	Empty	Cluster of Isoform A of 40S ribosomal protein S3a OS=Drosophila melanogaster GN=RpS3A (sp|P55830-1|RS3A_DROME)	sp|P55830-1|RS3A_DROME	30 kDa	TRUE	unknown	14	10	13	13	13	13	11	13	11	15	6	8	14	13	14	13	17	19	18	17
12.1	TRUE	Empty	Isoform A of 40S ribosomal protein S3a OS=Drosophila melanogaster GN=RpS3A	sp|P55830-1|RS3A_DROME	30 kDa	TRUE	unknown	14	10	13	13	13	13	11	13	11	15	6	8	14	13	14	13	17	19	18	17
12.2	TRUE	Empty	Isoform B of 40S ribosomal protein S3a OS=Drosophila melanogaster GN=RpS3A	sp|P55830-2|RS3A_DROME	25 kDa	TRUE	unknown	12	8	10	11	10	11	8	10	9	11	5	7	11	10	11	11	13	13	12	12
13	TRUE	Empty	60S ribosomal protein L7a OS=Drosophila melanogaster GN=RpL7A	sp|P46223|RL7A_DROME	31 kDa		unknown	18	15	12	17	15	14	13	12	15	16	0	0	17	7	16	18	20	22	22	23
14	TRUE	Empty	Cluster of Isoform D of Heterogeneous nuclear ribonucleoprotein A1 OS=Drosophila melanogaster GN=Hrb98DE (sp|P07909-4|ROA1_DROME)	sp|P07909-4|ROA1_DROME [5]	39 kDa	TRUE	unknown	23	20	7	11	9	6	6	6	9	6	11	13	23	21	7	4	19	33	26	30
14.1	TRUE	Empty	Isoform D of Heterogeneous nuclear ribonucleoprotein A1 OS=Drosophila melanogaster GN=Hrb98DE	sp|P07909-4|ROA1_DROME (+1)	39 kDa	TRUE	unknown	21	19	7	11	9	6	6	6	9	6	11	13	23	21	7	4	18	30	24	28
14.2	TRUE	Empty	Isoform E of Heterogeneous nuclear ribonucleoprotein A1 OS=Drosophila melanogaster GN=Hrb98DE	sp|P07909-3|ROA1_DROME	39 kDa	TRUE	unknown	22	20	7	11	9	6	6	6	9	6	11	13	22	20	7	4	17	30	25	28
14.3	TRUE	Empty	Isoform B of Heterogeneous nuclear ribonucleoprotein A1 OS=Drosophila melanogaster GN=Hrb98DE	sp|P07909-1|ROA1_DROME (+1)	39 kDa	TRUE	unknown	20	19	7	11	9	6	6	6	9	6	11	13	22	20	7	4	16	29	23	26
15	TRUE	Empty	Cluster of Clathrin heavy chain OS=Drosophila melanogaster GN=Chc (sp|P29742|CLH_DROME)	sp|P29742|CLH_DROME	191 kDa	TRUE	unknown	20	13	12	22	16	27	6	31	28	23	1	0	11	10	18	22	14	21	19	22
15.1	TRUE	Empty	Clathrin heavy chain OS=Drosophila melanogaster GN=Chc	sp|P29742|CLH_DROME	191 kDa	TRUE	unknown	20	13	12	22	16	27	6	31	28	23	0	0	11	10	18	22	14	21	19	22
15.2	TRUE	Empty	Clathrin heavy chain OS=Drosophila melanogaster GN=Chc	CLH_DROME	191 kDa	TRUE	unknown	0	0	0	0	0	0	0	0	0	0	1	0	0	0	0	0	0	0	0	0
16	TRUE	Empty	Cluster of Isoform 1 of Myosin heavy chain, non-muscle OS=Drosophila melanogaster GN=zip (sp|Q99323-1|MYSN_DROME)	sp|Q99323-1|MYSN_DROME [3]	232 kDa	TRUE	unknown	0	175	5	17	3	12	4	15	37	19	80	79	28	19	51	48	4	38	25	47
16.1	TRUE	Empty	Isoform 1 of Myosin heavy chain, non-muscle OS=Drosophila melanogaster GN=zip	sp|Q99323-1|MYSN_DROME	232 kDa	TRUE	unknown	0	168	5	17	3	12	4	15	36	19	74	73	26	17	48	45	4	38	25	46
16.2	TRUE	Empty	Zipper, isoform D OS=Drosophila melanogaster GN=zip	tr|Q59E59|Q59E59_DROME	232 kDa	TRUE	unknown	0	172	5	17	3	12	4	14	36	18	0	0	28	19	51	48	4	37	24	46
16.3	TRUE	Empty	Zipper, isoform D OS=Drosophila melanogaster GN=zip	Q59E59_DROME	232 kDa	TRUE	unknown	0	0	0	0	0	0	0	0	0	0	80	79	0	0	0	0	0	0	0	0
17	TRUE	Empty	Cluster of 40S ribosomal protein S3 OS=Drosophila melanogaster GN=RpS3 (sp|Q06559|RS3_DROME)	sp|Q06559|RS3_DROME	27 kDa	TRUE	unknown	18	9	16	15	17	17	16	16	16	14	7	7	9	10	16	18	21	20	19	21
17.1	TRUE	Empty	40S ribosomal protein S3 OS=Drosophila melanogaster GN=RpS3	sp|Q06559|RS3_DROME	27 kDa	TRUE	unknown	18	9	16	15	17	17	16	16	16	14	0	0	9	10	16	18	21	20	19	21
17.2	TRUE	Empty	40S ribosomal protein S3 OS=Drosophila melanogaster GN=RpS3	RS3_DROME	27 kDa	TRUE	unknown	0	0	0	0	0	0	0	0	0	0	7	7	0	0	0	0	0	0	0	0
18	TRUE	Empty	Inhibitor of nuclear factor kappa-B kinase subunit beta OS=Drosophila melanogaster GN=ird5	sp|Q9VEZ5|IKKB_DROME	86 kDa	TRUE	unknown	0	0	8	1	19	1	10	1	1	1	0	0	0	0	0	0	0	0	0	0
19	TRUE	Empty	Cluster of Heat shock protein 68 OS=Drosophila melanogaster GN=Hsp68 (sp|O97125|HSP68_DROME)	sp|O97125|HSP68_DROME [7]	70 kDa	TRUE	unknown	6	6	29	19	27	14	18	13	4	11	1	1	9	7	16	10	33	28	36	31
19.1	TRUE	Empty	Heat shock protein 68 OS=Drosophila melanogaster GN=Hsp68	sp|O97125|HSP68_DROME	70 kDa	TRUE	unknown	5	6	9	7	11	7	8	7	4	7	0	0	7	5	5	6	16	12	17	14
19.2	TRUE	Empty	Major heat shock 70 kDa protein Ab OS=Drosophila melanogaster GN=Hsp70Ab	sp|P02825|HSP71_DROME (+1)	70 kDa	TRUE	unknown	5	4	22	15	18	9	13	9	4	8	0	0	6	5	14	8	19	18	21	19
19.3	TRUE	Empty	Major heat shock 70 kDa protein Ba OS=Drosophila melanogaster GN=Hsp70Ba	sp|Q8INI8|HSP72_DROME (+3)	70 kDa	TRUE	unknown	5	4	20	13	16	10	11	9	4	7	0	0	6	6	12	7	19	18	21	19
19.4	TRUE	Empty	Heat shock 70 kDa protein cognate 2 OS=Drosophila melanogaster GN=Hsc70-2	sp|P11146|HSP7B_DROME	70 kDa	TRUE	unknown	2	2	4	3	4	3	4	3	2	3	0	0	2	2	3	2	5	4	5	4
19.5	TRUE	Empty	Heat shock 70 kDa protein cognate 2 OS=Drosophila melanogaster GN=Hsc70-2	HSP7B_DROME	70 kDa	TRUE	unknown	0	0	0	0	0	0	0	0	0	0	1	1	0	0	0	0	0	0	0	0
20	TRUE	Empty	60S ribosomal protein L13 OS=Drosophila melanogaster GN=RpL13	sp|P41126|RL13_DROME	25 kDa		unknown	16	11	15	14	12	12	11	11	12	13	0	0	11	9	7	9	21	20	21	20
21	TRUE	Empty	Ribosomal protein L6, isoform A OS=Drosophila melanogaster GN=RpL6	tr|Q9V9W2|Q9V9W2_DROME	28 kDa		unknown	15	12	10	12	12	13	11	12	11	10	0	0	14	7	9	12	16	16	21	18
22	TRUE	Empty	Cluster of CG5787 OS=Drosophila melanogaster GN=CG5787 (tr|Q9VK59|Q9VK59_DROME)	tr|Q9VK59|Q9VK59_DROME	100 kDa	TRUE	unknown	38	16	5	5	5	1	5	1	2	2	5	8	30	17	5	1	32	37	39	40
22.1	TRUE	Empty	CG5787 OS=Drosophila melanogaster GN=CG5787	tr|Q9VK59|Q9VK59_DROME	100 kDa	TRUE	unknown	38	16	5	5	5	1	5	1	2	2	0	0	30	17	5	1	32	37	39	40
22.2	TRUE	Empty	CG5787 OS=Drosophila melanogaster GN=CG5787	Q9VK59_DROME	100 kDa	TRUE	unknown	0	0	0	0	0	0	0	0	0	0	5	8	0	0	0	0	0	0	0	0
23	TRUE	Empty	Isoform A of Elongation factor 2 OS=Drosophila melanogaster GN=Ef2b	sp|P13060-1|EF2_DROME	94 kDa		unknown	2	21	11	14	15	15	11	14	25	13	0	0	7	11	11	17	16	13	18	9
24	TRUE	Empty	Cytoplasmic protein 89BC OS=Drosophila melanogaster GN=bor	tr|Q7KJ37|Q7KJ37_DROME	63 kDa	TRUE	unknown	25	13	31	33	33	17	24	20	12	14	0	0	8	1	18	9	11	7	8	8
25	TRUE	Empty	Cluster of Isoform A of Bifunctional aminoacyl-tRNA synthetase OS=Drosophila melanogaster GN=Aats-glupro (sp|P28668-1|SYEP_DROME)	sp|P28668-1|SYEP_DROME	189 kDa	TRUE	unknown	19	4	4	8	9	9	6	11	5	14	0	1	8	9	3	4	30	27	30	30
25.1	TRUE	Empty	Isoform A of Bifunctional aminoacyl-tRNA synthetase OS=Drosophila melanogaster GN=Aats-glupro	sp|P28668-1|SYEP_DROME	189 kDa	TRUE	unknown	19	4	4	8	9	9	6	11	5	14	0	1	8	9	3	4	30	27	30	30
25.2	TRUE	Empty	Isoform B of Bifunctional aminoacyl-tRNA synthetase OS=Drosophila melanogaster GN=Aats-glupro	sp|P28668-2|SYEP_DROME	108 kDa	TRUE	unknown	15	4	2	6	5	7	6	7	3	9	0	1	7	4	1	2	19	17	21	18
26	TRUE	Empty	Isoform A of Heterogeneous nuclear ribonucleoprotein 87F OS=Drosophila melanogaster GN=Hrb87F	sp|P48810-1|RB87F_DROME	39 kDa	TRUE	unknown	25	20	7	9	9	6	5	7	10	6	11	15	23	20	4	5	12	28	20	30
27	TRUE	Empty	Heat shock protein 23 OS=Drosophila melanogaster GN=Hsp23	sp|P02516|HSP23_DROME	21 kDa		unknown	1	1	19	8	18	14	17	10	4	13	0	0	1	2	9	5	17	16	17	16
28	TRUE	Empty	Cluster of Spectrin alpha chain OS=Drosophila melanogaster GN=alpha-Spec (sp|P13395|SPTCA_DROME)	sp|P13395|SPTCA_DROME	278 kDa	TRUE	unknown	4	67	34	31	33	45	45	46	31	55	17	16	29	11	8	16	16	20	22	14
28.1	TRUE	Empty	Spectrin alpha chain OS=Drosophila melanogaster GN=alpha-Spec	sp|P13395|SPTCA_DROME	278 kDa	TRUE	unknown	4	67	34	31	33	45	45	46	31	55	0	0	29	11	8	16	16	20	22	14
28.2	TRUE	Empty	Spectrin alpha chain OS=Drosophila melanogaster GN=alpha-Spec	SPTCA_DROME	278 kDa	TRUE	unknown	0	0	0	0	0	0	0	0	0	0	17	16	0	0	0	0	0	0	0	0
29	TRUE	Empty	Isoform A of ATP-dependent RNA helicase p62 OS=Drosophila melanogaster GN=Rm62	sp|P19109-1|DDX17_DROME	79 kDa	TRUE	unknown	22	11	18	19	19	16	18	14	15	17	9	11	18	17	8	11	14	17	16	18
30	TRUE	Empty	Cluster of Heat shock protein 83 OS=Drosophila melanogaster GN=Hsp83 (sp|P02828|HSP83_DROME)	sp|P02828|HSP83_DROME	82 kDa	TRUE	unknown	13	34	16	16	19	24	15	25	20	19	5	4	10	15	19	22	33	31	34	29
30.1	TRUE	Empty	Heat shock protein 83 OS=Drosophila melanogaster GN=Hsp83	sp|P02828|HSP83_DROME	82 kDa	TRUE	unknown	13	34	16	16	19	24	15	25	20	19	0	0	10	15	19	22	33	31	34	29
30.2	TRUE	Empty	Heat shock protein 83 OS=Drosophila melanogaster GN=Hsp83	HSP83_DROME	82 kDa	TRUE	unknown	0	0	0	0	0	0	0	0	0	0	5	4	0	0	0	0	0	0	0	0
31	TRUE	Empty	Heat shock protein 26 OS=Drosophila melanogaster GN=Hsp26	sp|P02517|HSP26_DROME	23 kDa		unknown	1	1	15	8	13	10	11	9	2	11	0	0	5	4	10	5	14	14	15	15
32	TRUE	Empty	Isoform A of Pyruvate kinase OS=Drosophila melanogaster GN=PyK	sp|O62619-1|KPYK_DROME (+1)	57 kDa		unknown	13	21	19	13	20	19	13	16	14	16	3	6	9	0	8	7	6	18	15	20
33	TRUE	Empty	Isoform C of Protein argonaute-2 OS=Drosophila melanogaster GN=AGO2	sp|Q9VUQ5-2|AGO2_DROME	137 kDa		unknown	37	11	11	10	8	6	9	5	5	5	13	15	23	9	4	2	16	14	18	21
34	TRUE	Empty	Aldehyde dehydrogenase OS=Drosophila melanogaster GN=Aldh	tr|Q9VLC5|Q9VLC5_DROME	57 kDa		unknown	3	1	10	8	11	13	9	14	15	10	0	0	12	2	7	9	22	19	21	18
35	TRUE	Empty	Cluster of 60S ribosomal protein L5 OS=Drosophila melanogaster GN=RpL5 (sp|Q9W5R8|RL5_DROME)	sp|Q9W5R8|RL5_DROME	34 kDa	TRUE	unknown	11	9	13	13	12	12	10	13	16	13	0	0	11	10	5	6	14	11	11	11
35.1	TRUE	Empty	60S ribosomal protein L5 OS=Drosophila melanogaster GN=RpL5	sp|Q9W5R8|RL5_DROME	34 kDa	TRUE	unknown	11	9	13	13	12	12	10	13	16	13	0	0	11	10	5	6	14	11	11	11
35.2	TRUE	Empty	RE57391p OS=Drosophila melanogaster GN=RpL5	tr|Q6NL81|Q6NL81_DROME	16 kDa	TRUE	unknown	7	7	8	8	8	7	7	8	9	9	0	0	8	6	4	4	8	7	7	6
36	TRUE	Empty	40S ribosomal protein S7 OS=Drosophila melanogaster GN=RpS7	sp|Q9VA91|RS7_DROME	22 kDa		unknown	9	8	10	11	13	10	8	11	13	10	0	0	9	9	10	9	10	13	13	13
37	TRUE	Empty	40S ribosomal protein S9 OS=Drosophila melanogaster GN=RpS9	sp|P55935|RS9_DROME	23 kDa		unknown	12	13	6	9	10	9	8	9	9	9	0	0	11	9	8	10	16	17	17	17
38	TRUE	Empty	Cluster of Isoform C of Fragile X mental retardation syndrome-related protein 1 OS=Drosophila melanogaster GN=Fmr1 (sp|Q9NFU0-2|FMR1_DROME)	sp|Q9NFU0-2|FMR1_DROME [2]	76 kDa	TRUE	unknown	25	12	6	9	5	7	7	6	12	9	12	16	18	12	2	5	20	23	26	23
38.1	TRUE	Empty	Isoform C of Fragile X mental retardation syndrome-related protein 1 OS=Drosophila melanogaster GN=Fmr1	sp|Q9NFU0-2|FMR1_DROME	76 kDa	TRUE	unknown	25	12	6	9	5	7	7	6	12	9	12	15	18	12	2	5	20	23	26	23
38.2	TRUE	Empty	Isoform A of Fragile X mental retardation syndrome-related protein 1 OS=Drosophila melanogaster GN=Fmr1	sp|Q9NFU0-1|FMR1_DROME	76 kDa	TRUE	unknown	23	11	5	8	4	6	6	5	11	8	10	14	16	10	1	4	18	21	24	21
39	TRUE	Empty	Cluster of Heat shock 70 kDa protein cognate 5 OS=Drosophila melanogaster GN=Hsc70-5 (sp|P29845|HSP7E_DROME)	sp|P29845|HSP7E_DROME	74 kDa	TRUE	unknown	14	19	11	14	11	18	13	15	13	10	0	0	11	11	9	7	27	24	28	27
39.1	TRUE	Empty	Heat shock 70 kDa protein cognate 5 OS=Drosophila melanogaster GN=Hsc70-5	sp|P29845|HSP7E_DROME	74 kDa	TRUE	unknown	14	19	11	14	11	18	13	15	13	10	0	0	11	11	9	7	27	24	28	27
40	TRUE	Empty	L23A ribosomal protein natural variant OS=Drosophila melanogaster GN=RpL23A	tr|Q0ZHI2|Q0ZHI2_DROME	29 kDa		unknown	11	10	8	7	8	7	8	8	7	10	0	0	12	8	10	8	12	12	13	12
41	TRUE	Empty	Isoform E of Caspase-8 OS=Drosophila melanogaster GN=Dredd	sp|Q8IRY7-1|CASP8_DROME	56 kDa		unknown	0	0	1	0	1	0	1	0	0	0	0	0	0	0	0	0	0	0	0	0
42	TRUE	Empty	RE17611p OS=Drosophila melanogaster GN=RpL26	tr|Q9VVU2|Q9VVU2_DROME	17 kDa	TRUE	unknown	12	10	8	8	7	7	9	8	7	7	0	0	7	4	8	8	15	18	19	18
43	TRUE	Empty	Peroxiredoxin 1 OS=Drosophila melanogaster GN=Jafrac1	sp|Q9V3P0|PRDX1_DROME	22 kDa		unknown	15	12	7	6	8	10	9	10	10	8	0	0	9	12	7	7	16	14	15	14
44	TRUE	Empty	60S ribosomal protein L10a-2 OS=Drosophila melanogaster GN=RpL10Ab	sp|Q9VTP4|R10AB_DROME	24 kDa		unknown	10	6	7	8	8	6	7	8	8	8	0	0	10	7	9	8	12	13	13	10
45	TRUE	Empty	Isoform A of Transitional endoplasmic reticulum ATPase TER94 OS=Drosophila melanogaster GN=TER94	sp|Q7KN62-1|TERA_DROME	89 kDa		unknown	2	10	11	11	10	14	13	17	15	12	0	0	3	1	14	13	9	6	10	7
46	TRUE	Empty	rRNA 2'-O-methyltransferase fibrillarin OS=Drosophila melanogaster GN=Fib	sp|Q9W1V3|FBRL_DROME	35 kDa	TRUE	unknown	10	8	10	13	10	9	12	12	11	10	0	0	10	6	9	10	15	14	13	13
47	TRUE	Empty	40S ribosomal protein S2 OS=Drosophila melanogaster GN=sop	sp|P31009|RS2_DROME	29 kDa		unknown	11	6	9	10	10	7	9	8	10	8	0	0	9	5	9	7	15	14	13	15
48	TRUE	Empty	Cluster of T-complex protein 1 subunit gamma OS=Drosophila melanogaster GN=Cctgamma (sp|P48605|TCPG_DROME)	sp|P48605|TCPG_DROME [2]	59 kDa	TRUE	unknown	4	13	8	11	10	11	3	13	8	12	0	0	6	2	10	9	18	16	21	10
48.1	TRUE	Empty	T-complex protein 1 subunit gamma OS=Drosophila melanogaster GN=Cctgamma	sp|P48605|TCPG_DROME (+1)	59 kDa	TRUE	unknown	4	13	8	11	10	11	3	13	8	12	0	0	6	2	10	9	18	16	21	10
49	TRUE	Empty	AT02348p OS=Drosophila melanogaster GN=CG4169	tr|Q9VV75|Q9VV75_DROME	45 kDa		unknown	5	11	13	12	12	14	12	14	11	13	0	0	10	2	13	12	13	9	13	7
50	TRUE	Empty	40S ribosomal protein S16 OS=Drosophila melanogaster GN=RpS16	sp|Q9W237|RS16_DROME	17 kDa		unknown	12	9	10	11	10	10	10	10	8	10	0	0	9	6	10	10	12	11	10	10
51	TRUE	Empty	Cluster of Coatomer alpha subunit OS=Drosophila melanogaster GN=alphaCop (tr|O77285|O77285_DROME)	tr|O77285|O77285_DROME	139 kDa	TRUE	unknown	11	21	28	24	33	27	21	29	32	20	2	2	13	17	28	23	18	19	21	25
51.1	TRUE	Empty	Coatomer alpha subunit OS=Drosophila melanogaster GN=alphaCop	tr|O77285|O77285_DROME	139 kDa	TRUE	unknown	11	21	28	24	33	27	21	29	32	20	0	0	13	17	28	23	18	19	21	25
51.2	TRUE	Empty	Coatomer alpha subunit OS=Drosophila melanogaster GN=alphaCop	O77285_DROME	139 kDa	TRUE	unknown	0	0	0	0	0	0	0	0	0	0	2	2	0	0	0	0	0	0	0	0
52	TRUE	Empty	Cluster of Isoform B of Zinc finger protein on ecdysone puffs OS=Drosophila melanogaster GN=Pep (sp|P41073-1|PEP_DROME)	sp|P41073-1|PEP_DROME	78 kDa	TRUE	unknown	18	7	4	9	5	8	6	6	7	7	5	5	12	7	0	6	19	23	21	21
52.1	TRUE	Empty	Isoform B of Zinc finger protein on ecdysone puffs OS=Drosophila melanogaster GN=Pep	sp|P41073-1|PEP_DROME	78 kDa	TRUE	unknown	18	7	4	9	5	8	6	6	7	7	5	5	12	7	0	6	19	23	21	21
52.2	TRUE	Empty	Isoform A of Zinc finger protein on ecdysone puffs OS=Drosophila melanogaster GN=Pep	sp|P41073-2|PEP_DROME	12 kDa	TRUE	unknown	2	0	0	1	0	1	1	0	1	1	1	1	3	2	0	1	3	3	3	3
53	TRUE	Empty	Ubiquitin-40S ribosomal protein S27a OS=Drosophila melanogaster GN=RpS27A	sp|P15357|RS27A_DROME (+1)	18 kDa		unknown	6	7	7	5	6	5	8	6	6	6	0	0	4	2	6	5	8	9	7	9
54	TRUE	Empty	Isoform B of Protein lingerer OS=Drosophila melanogaster GN=lig	sp|Q86S05-3|LIG_DROME	135 kDa		unknown	19	19	1	1	3	2	2	0	3	1	1	1	14	10	4	2	16	14	18	15
55	TRUE	Empty	Cluster of Dodeca-satellite-binding protein 1, isoform A OS=Drosophila melanogaster GN=Dp1 (tr|Q7KN75|Q7KN75_DROME)	tr|Q7KN75|Q7KN75_DROME	144 kDa	TRUE	unknown	2	5	14	17	13	23	13	21	23	23	0	0	6	12	9	12	12	10	15	12
55.1	TRUE	Empty	Dodeca-satellite-binding protein 1, isoform A OS=Drosophila melanogaster GN=Dp1	tr|Q7KN75|Q7KN75_DROME	144 kDa	TRUE	unknown	2	5	14	17	13	23	13	21	23	23	0	0	6	12	9	12	12	10	15	12
56	TRUE	Empty	Cluster of SD13619p OS=Drosophila melanogaster GN=CG10630 (tr|Q8MRY4|Q8MRY4_DROME)	tr|Q8MRY4|Q8MRY4_DROME	35 kDa	TRUE	unknown	4	12	12	11	15	13	13	16	17	12	1	1	4	7	10	8	11	10	12	10
56.1	TRUE	Empty	SD13619p OS=Drosophila melanogaster GN=CG10630	tr|Q8MRY4|Q8MRY4_DROME	35 kDa	TRUE	unknown	4	12	12	11	15	13	13	16	17	12	0	0	4	7	10	8	11	10	12	10
56.2	TRUE	Empty	SD13619p OS=Drosophila melanogaster GN=CG10630	Q8MRY4_DROME	35 kDa	TRUE	unknown	0	0	0	0	0	0	0	0	0	0	1	1	0	0	0	0	0	0	0	0
57	TRUE	Empty	40S ribosomal protein S14 OS=Drosophila melanogaster GN=RpS14a	sp|P14130|RS14_DROME	16 kDa		unknown	9	8	11	8	10	9	6	8	11	7	0	0	7	5	5	6	10	9	12	11
58	TRUE	Empty	60S ribosomal protein L14 OS=Drosophila melanogaster GN=RpL14	sp|P55841|RL14_DROME	19 kDa		unknown	8	8	8	8	8	8	9	8	7	8	0	0	10	7	7	11	11	13	10	10
59	TRUE	Empty	CG15100 OS=Drosophila melanogaster GN=CG15100	tr|A1ZBE9|A1ZBE9_DROME	112 kDa		unknown	12	2	6	2	8	8	4	6	4	7	0	0	3	9	2	1	22	24	23	21
60	TRUE	Empty	AT27980p OS=Drosophila melanogaster GN=RpL27	tr|Q9VBN5|Q9VBN5_DROME	16 kDa		unknown	9	7	7	5	7	5	6	5	4	6	0	0	6	4	5	5	11	8	10	9
61	TRUE	Empty	Cluster of Ribosomal protein S11, isoform C OS=Drosophila melanogaster GN=RpS11 (tr|E2QC50|E2QC50_DROME)	tr|E2QC50|E2QC50_DROME	18 kDa	TRUE	unknown	9	7	6	5	5	6	6	6	6	7	0	0	9	4	7	10	11	11	11	10
61.1	TRUE	Empty	Ribosomal protein S11, isoform C OS=Drosophila melanogaster GN=RpS11	tr|E2QC50|E2QC50_DROME	18 kDa	TRUE	unknown	9	7	6	5	5	6	6	6	6	7	0	0	9	4	7	10	11	11	11	10
61.2	TRUE	Empty	Ribosomal protein S11, isoform B OS=Drosophila melanogaster GN=RpS11	tr|A1Z8U9|A1Z8U9_DROME	18 kDa	TRUE	unknown	5	4	2	2	1	2	2	2	2	2	0	0	4	3	2	4	6	6	6	5
62	TRUE	Empty	Cluster of Isoform A of Eukaryotic translation initiation factor 3 subunit A OS=Drosophila melanogaster GN=eIF3-S10 (sp|Q9VN25-1|EIF3A_DROME)	sp|Q9VN25-1|EIF3A_DROME	134 kDa	TRUE	unknown	5	11	4	9	6	16	3	19	17	14	0	0	7	6	8	14	11	10	12	12
62.1	TRUE	Empty	Isoform A of Eukaryotic translation initiation factor 3 subunit A OS=Drosophila melanogaster GN=eIF3-S10	sp|Q9VN25-1|EIF3A_DROME	134 kDa	TRUE	unknown	5	11	4	9	6	16	3	19	17	14	0	0	7	6	8	14	11	10	12	12
62.2	TRUE	Empty	Isoform C of Eukaryotic translation initiation factor 3 subunit A OS=Drosophila melanogaster GN=eIF3-S10	sp|Q9VN25-3|EIF3A_DROME	87 kDa	TRUE	unknown	3	8	2	3	3	8	2	10	9	8	0	0	3	2	3	5	9	6	8	7
63	TRUE	Empty	T-complex protein 1 subunit alpha OS=Drosophila melanogaster GN=T-cp1	sp|P12613|TCPA_DROME (+1)	60 kDa		unknown	4	13	9	11	11	10	5	12	15	7	0	0	6	3	11	12	14	14	19	17
64	TRUE	Empty	Cluster of GH12731p OS=Drosophila melanogaster GN=Gfat2 (tr|Q9VAW3|Q9VAW3_DROME)	tr|Q9VAW3|Q9VAW3_DROME	77 kDa	TRUE	unknown	0	10	8	8	11	9	5	10	7	9	0	0	3	0	13	12	13	13	18	13
64.1	TRUE	Empty	GH12731p OS=Drosophila melanogaster GN=Gfat2	tr|Q9VAW3|Q9VAW3_DROME	77 kDa	TRUE	unknown	0	10	8	8	11	9	5	10	7	9	0	0	3	0	13	12	13	13	18	13
64.2	TRUE	Empty	Glutamine:fructose-6-phosphate aminotransferase 1, isoform D OS=Drosophila melanogaster GN=Gfat1	tr|Q7PLC6|Q7PLC6_DROME	76 kDa	TRUE	unknown	0	0	0	0	1	0	0	1	1	1	0	0	0	0	1	1	0	1	2	0
64.3	TRUE	Empty	Glutamine:fructose-6-phosphate aminotransferase 1, isoform A OS=Drosophila melanogaster GN=Gfat1	tr|Q7PLC7|Q7PLC7_DROME	78 kDa	TRUE	unknown	0	0	0	0	1	0	0	1	1	1	0	0	0	0	1	1	0	1	2	0
65	TRUE	Empty	Protein ref(2)P OS=Drosophila melanogaster GN=ref(2)P	sp|P14199|REF2P_DROME	65 kDa		unknown	0	0	23	4	19	18	17	17	6	13	0	0	0	2	2	5	3	5	5	5
66	TRUE	Empty	Cluster of Tax_Id=9606 Gene_Symbol=KRT10 Keratin, type I cytoskeletal 10 (IPI:CON_00009865.2|SWISS-PROT:P13645)	IPI:CON_00009865.2|SWISS-PROT:P13645 [4]	60 kDa	TRUE	unknown	0	0	10	30	28	8	11	4	1	6	0	0	7	0	7	6	11	7	9	4
66.1	TRUE	Empty	Tax_Id=9606 Gene_Symbol=KRT10 Keratin, type I cytoskeletal 10	IPI:CON_00009865.2|SWISS-PROT:P13645	60 kDa	TRUE	unknown	0	0	8	22	19	8	7	4	1	6	0	0	7	0	6	6	11	7	9	4
66.2	TRUE	Empty	Tax_Id=10090 Gene_Symbol=Krt35 Krt35 protein	IPI:CON_00131382.4|TREMBL:Q497I4	51 kDa	TRUE	unknown	0	0	0	0	0	0	0	0	0	0	0	0	0	0	0	0	1	1	1	1
66.3	TRUE	Empty	Tax_Id=9606 Gene_Symbol=KRT14 Keratin, type I cytoskeletal 14	IPI:CON_00384444.5|SWISS-PROT:P02533	52 kDa	TRUE	unknown	0	0	3	10	10	1	4	0	0	1	0	0	0	0	2	1	3	3	3	1
66.4	TRUE	Empty	Tax_Id=9606 Gene_Symbol=KRT16 Keratin, type I cytoskeletal 16	IPI:CON_00217963.3|SWISS-PROT:P08779 (+1)	51 kDa	TRUE	unknown	0	0	3	7	8	1	2	0	0	1	0	0	0	0	1	1	3	3	3	1
66.5	TRUE	Empty	Tax_Id=9606 Gene_Symbol=KRT15 Keratin, type I cytoskeletal 15	IPI:CON_IPI00290077.1|SWISS-PROT:P19012	49 kDa	TRUE	unknown	0	0	2	4	3	0	2	0	0	0	0	0	0	0	0	0	2	2	2	1
66.6	TRUE	Empty	Tax_Id=9606 Gene_Symbol=KRT24 Keratin, type I cytoskeletal 24	IPI:CON_IPI00004550.5|SWISS-PROT:Q2M2I5	55 kDa	TRUE	unknown	0	0	0	0	0	0	0	0	0	0	0	0	0	0	0	0	1	1	1	1
66.7	TRUE	Empty	(Bos taurus) Hypothetical protein MGC139876	IPI:CON_00703407.2|TREMBL:Q148H6	51 kDa	TRUE	unknown	0	0	1	2	2	1	0	0	0	1	0	0	1	0	1	1	3	3	3	2
66.8	TRUE	Empty	Tax_Id=10090 Gene_Symbol=Krt18 Keratin, type I cytoskeletal 18	IPI:CON_IPI00311493.5|SWISS-PROT:P05784	48 kDa	TRUE	unknown	0	0	0	0	0	0	0	0	0	0	0	0	0	0	0	0	2	2	2	1
66.9	TRUE	Empty	Keratin, type I cuticular HA7 (Hair keratin, type I HA7)	IPI:CON_18266793|SWISS-PROT:O76014	53 kDa	TRUE	unknown	0	0	0	0	0	0	0	0	0	0	0	0	0	0	0	0	1	1	1	1
66.1	TRUE	Empty	Tax_Id=10090 Gene_Symbol=Krt16 Keratin intermediate filament 16a	IPI:CON_00131209.3|TREMBL:Q3ZAW8;Q9EQD6;Q9EQD7 (+1)	52 kDa	TRUE	unknown	0	0	1	3	2	1	0	0	0	1	0	0	0	0	1	1	2	2	2	1
66.11	TRUE	Empty	Tax_Id=10090 Gene_Symbol=Krt10 Isoform 1 of Keratin, type I cytoskeletal 10	IPI:CON_00798492.2|SWISS-PROT:P02535-1	58 kDa	TRUE	unknown	0	0	3	4	4	3	1	1	1	2	0	0	1	0	2	3	5	3	3	2
66.12	TRUE	Empty	Tax_Id=10090 Gene_Symbol=Krt42 Keratin, type I cytoskeletal 42	IPI:CON_00468696.3|SWISS-PROT:Q6IFX2 (+1)	50 kDa	TRUE	unknown	0	0	2	3	3	0	2	0	0	0	0	0	0	0	0	0	1	1	1	1
66.13	TRUE	Empty	Tax_Id=9606 Gene_Symbol=KRT26 Keratin, type I cytoskeletal 26	IPI:CON_IPI00375910.2|SWISS-PROT:Q7Z3Y9	52 kDa	TRUE	unknown	0	0	1	1	1	1	0	0	0	1	0	0	0	0	1	1	1	1	1	0
66.14	TRUE	Empty	Tax_Id=10090 Gene_Symbol=Krt13 Isoform 1 of Keratin, type I cytoskeletal 13	IPI:CON_00136056.1|SWISS-PROT:P08730-1	48 kDa	TRUE	unknown	0	0	1	3	1	0	0	0	0	0	0	0	0	0	0	1	3	2	2	1
66.15	TRUE	Empty	Tax_Id=9606 Gene_Symbol=KRT19 Keratin, type I cytoskeletal 19	IPI:CON_IPI00479145.2|SWISS-PROT:P08727	44 kDa	TRUE	unknown	0	0	1	2	2	0	1	0	0	0	0	0	0	0	0	0	2	2	2	1
66.16	TRUE	Empty	Keratin, type I cuticular HA2 (Hair keratin, type I HA2)	IPI:CON_6016414|SWISS-PROT:Q14532	50 kDa	TRUE	unknown	0	0	0	0	0	0	0	0	0	0	0	0	0	0	0	0	1	1	1	1
66.17	TRUE	Empty	Tax_Id=10090 Gene_Symbol=Krt15 Keratin complex 1, acidic, gene 15	IPI:CON_00225378.3|TREMBL:A2A4G1	49 kDa	TRUE	unknown	0	0	2	4	3	1	1	0	0	1	0	0	0	0	1	1	3	3	3	1
66.18	TRUE	Empty	Tax_Id=9606 Gene_Symbol=KRT27 Keratin, type I cytoskeletal 27	IPI:CON_IPI00328103.3|SWISS-PROT:Q7Z3Y8	50 kDa	TRUE	unknown	0	0	1	2	2	1	0	0	0	1	0	0	1	0	1	1	2	2	2	1
66.19	TRUE	Empty	Tax_Id=10090 Gene_Symbol=Krt32 Keratin complex 1, acidic, gene 2	IPI:CON_00122281.2|TREMBL:A2AB72	51 kDa	TRUE	unknown	0	0	0	0	0	0	0	0	0	0	0	0	0	0	0	0	1	1	1	1
66.2	TRUE	Empty	Tax_Id=9606 Gene_Symbol=KRT17 Keratin, type I cytoskeletal 17	IPI:CON_00450768.7|SWISS-PROT:Q04695 (+1)	48 kDa	TRUE	unknown	0	0	1	4	3	0	2	0	0	0	0	0	0	0	1	0	2	2	2	1
66.21	TRUE	Empty	Tax_Id=10090 Gene_Symbol=Krt19 Keratin, type I cytoskeletal 19	IPI:CON_00112947.1|SWISS-PROT:P19001	45 kDa	TRUE	unknown	0	0	1	2	2	0	1	0	0	0	0	0	0	0	0	0	2	2	2	1
66.22	TRUE	Empty	Tax_Id=10090 Gene_Symbol=Krt33b keratin complex 1, acidic, gene 3	IPI:CON_00849205.1|REFSEQ:XP_986630	54 kDa	TRUE	unknown	0	0	0	0	0	0	0	0	0	0	0	0	0	0	0	0	1	1	1	1
66.23	TRUE	Empty	Tax_Id=9606 Gene_Symbol=KRT25 Keratin, type I cytoskeletal 25	IPI:CON_IPI00375911.2|SWISS-PROT:Q7Z3Z0	49 kDa	TRUE	unknown	0	0	1	2	2	1	0	0	0	1	0	0	1	0	1	1	2	2	2	1
66.24	TRUE	Empty	Tax_Id=9606 Gene_Symbol=KRT28 Keratin 25D	IPI:CON_IPI00418663.3|SWISS-PROT:Q7Z3Y7	53 kDa	TRUE	unknown	0	0	1	2	2	1	0	0	0	1	0	0	1	0	1	1	3	3	3	2
66.25	TRUE	Empty	Keratin, type I cuticular HA5 (Hair keratin, type I HA5)	IPI:CON_6686303|SWISS-PROT:Q92764	48 kDa	TRUE	unknown	0	0	0	0	0	0	0	0	0	0	0	0	0	0	0	0	1	1	1	1
66.26	TRUE	Empty	Keratin, type I cuticular HA3-II (Hair keratin, type I HA3-II)	IPI:CON_6686299|SWISS-PROT:Q14525	46 kDa	TRUE	unknown	0	0	0	0	0	0	0	0	0	0	0	0	0	0	0	0	1	1	1	1
66.28	TRUE	Empty	Keratin, type I cuticular HA6 (Hair keratin, type I HA6)	IPI:CON_6685565|SWISS-PROT:O76013	52 kDa	TRUE	unknown	0	0	0	0	0	0	0	0	0	0	0	0	0	0	0	0	1	1	1	1
66.29	TRUE	Empty	Tax_Id=10090 Gene_Symbol=Krt17 Keratin, type I cytoskeletal 17	IPI:CON_00230365.5|SWISS-PROT:Q9QWL7 (+1)	48 kDa	TRUE	unknown	0	0	1	4	3	0	2	0	0	0	0	0	0	0	1	0	2	2	2	1
66.31	TRUE	Empty	Keratin, type I cuticular HA1 (Hair keratin, type I HA1)	IPI:CON_6016413|SWISS-PROT:Q15323	47 kDa	TRUE	unknown	0	0	0	0	0	0	0	0	0	0	0	0	0	0	0	0	1	1	1	1
67	TRUE	Empty	40S ribosomal protein S19a OS=Drosophila melanogaster GN=RpS19a	sp|P39018|RS19A_DROME (+1)	17 kDa		unknown	14	11	7	6	6	7	6	4	7	7	0	0	11	8	10	10	12	12	12	11
68	TRUE	Empty	Isoform B of Calcium-transporting ATPase sarcoplasmic/endoplasmic reticulum type OS=Drosophila melanogaster GN=Ca-P60A	sp|P22700-1|ATC1_DROME	112 kDa		unknown	0	9	12	10	13	15	11	13	14	12	0	0	2	1	9	7	3	1	4	3
69	TRUE	Empty	Cluster of CG10882 OS=Drosophila melanogaster GN=gho (tr|Q9VQ94|Q9VQ94_DROME)	tr|Q9VQ94|Q9VQ94_DROME	129 kDa	TRUE	unknown	4	9	8	8	8	11	9	10	12	9	0	0	1	1	3	7	9	8	9	7
69.1	TRUE	Empty	CG10882 OS=Drosophila melanogaster GN=gho	tr|Q9VQ94|Q9VQ94_DROME	129 kDa	TRUE	unknown	4	9	8	8	8	11	9	10	12	9	0	0	1	1	3	7	9	8	9	7
70	TRUE	Empty	60S ribosomal protein L28 OS=Drosophila melanogaster GN=RpL28	sp|Q9VZS5|RL28_DROME (+1)	16 kDa	TRUE	unknown	10	8	8	10	7	9	10	10	9	10	0	0	13	7	10	12	11	12	13	12
71	TRUE	Empty	Cluster of Isoform A of 40S ribosomal protein S6 OS=Drosophila melanogaster GN=RpS6 (sp|P29327-1|RS6_DROME)	sp|P29327-1|RS6_DROME	28 kDa	TRUE	unknown	11	10	6	8	7	8	7	7	7	6	3	4	7	5	5	5	12	10	12	11
71.1	TRUE	Empty	Isoform A of 40S ribosomal protein S6 OS=Drosophila melanogaster GN=RpS6	sp|P29327-1|RS6_DROME	28 kDa	TRUE	unknown	11	10	6	8	7	8	7	7	7	6	3	4	7	5	5	5	12	10	12	11
71.2	TRUE	Empty	Isoform B of 40S ribosomal protein S6 OS=Drosophila melanogaster GN=RpS6	sp|P29327-2|RS6_DROME	23 kDa	TRUE	unknown	5	4	4	4	3	4	4	4	4	4	2	2	3	3	2	2	5	5	5	5
72	TRUE	Empty	60S ribosomal protein L18 OS=Drosophila melanogaster GN=RpL18	sp|Q9VS34|RL18_DROME	22 kDa		unknown	5	5	5	6	5	6	6	6	6	6	0	0	5	6	6	6	9	7	8	8
73	TRUE	Empty	Elongation factor 1-gamma OS=Drosophila melanogaster GN=Ef1gamma	sp|Q9NJH0|EF1G_DROME	49 kDa		unknown	6	2	8	10	8	13	5	14	12	9	0	0	9	5	9	9	11	12	11	11
74	TRUE	Empty	Cluster of T-complex chaperonin 5, isoform B OS=Drosophila melanogaster GN=Cct5 (tr|A1Z8U4|A1Z8U4_DROME)	tr|A1Z8U4|A1Z8U4_DROME	56 kDa	TRUE	unknown	1	15	6	8	9	8	7	12	10	7	1	1	6	0	11	10	14	12	14	12
74.1	TRUE	Empty	T-complex chaperonin 5, isoform B OS=Drosophila melanogaster GN=Cct5	tr|A1Z8U4|A1Z8U4_DROME	56 kDa	TRUE	unknown	1	15	6	8	9	8	7	12	10	7	0	0	6	0	11	10	14	12	14	12
74.2	TRUE	Empty	T-complex chaperonin 5, isoform B OS=Drosophila melanogaster GN=Cct5	A1Z8U4_DROME	56 kDa	TRUE	unknown	0	0	0	0	0	0	0	0	0	0	1	1	0	0	0	0	0	0	0	0
75	TRUE	Empty	Beta-galactosidase - Escherichia coli.	IPI:CON_BGAL|SWISS-PROT:P00722	116 kDa		unknown	1	0	47	46	45	0	42	1	2	8	0	0	0	0	39	0	0	0	0	0
76	TRUE	Empty	Cluster of CG4389, isoform B OS=Drosophila melanogaster GN=CG4389 (tr|Q8IPE8|Q8IPE8_DROME)	tr|Q8IPE8|Q8IPE8_DROME	80 kDa	TRUE	unknown	0	6	11	11	15	24	9	27	29	20	1	1	2	0	4	17	8	6	9	8
76.1	TRUE	Empty	CG4389, isoform B OS=Drosophila melanogaster GN=CG4389	tr|Q8IPE8|Q8IPE8_DROME	80 kDa	TRUE	unknown	0	6	11	11	15	24	9	27	29	20	0	0	2	0	4	17	8	6	9	8
76.2	TRUE	Empty	CG4389, isoform B OS=Drosophila melanogaster GN=CG4389	Q8IPE8_DROME	80 kDa	TRUE	unknown	0	0	0	0	0	0	0	0	0	0	1	1	0	0	0	0	0	0	0	0
77	TRUE	Empty	60S ribosomal protein L13a OS=Drosophila melanogaster GN=RpL13A	sp|Q9VNE9|RL13A_DROME	24 kDa		unknown	7	5	2	2	3	2	2	3	4	4	0	0	6	4	6	7	8	9	9	7
78	TRUE	Empty	Cluster of CG17255, isoform A OS=Drosophila melanogaster GN=nocte (tr|Q9W2U7|Q9W2U7_DROME)	tr|Q9W2U7|Q9W2U7_DROME	236 kDa	TRUE	unknown	37	51	0	0	0	0	0	0	4	0	2	1	16	13	0	0	33	15	24	24
78.1	TRUE	Empty	CG17255, isoform A OS=Drosophila melanogaster GN=nocte	tr|Q9W2U7|Q9W2U7_DROME	236 kDa	TRUE	unknown	37	51	0	0	0	0	0	0	4	0	0	0	16	13	0	0	33	15	24	24
78.2	TRUE	Empty	CG17255, isoform A OS=Drosophila melanogaster GN=nocte	Q9W2U7_DROME	236 kDa	TRUE	unknown	0	0	0	0	0	0	0	0	0	0	2	1	0	0	0	0	0	0	0	0
79	TRUE	Empty	40S ribosomal protein S13 OS=Drosophila melanogaster GN=RpS13	sp|Q03334|RS13_DROME	17 kDa		unknown	5	5	6	5	4	5	5	6	8	5	0	0	5	2	4	3	8	8	6	7
80	TRUE	Empty	60S ribosomal protein L22 OS=Drosophila melanogaster GN=RpL22	sp|P50887|RL22_DROME	31 kDa		unknown	8	9	5	6	6	6	5	6	5	6	0	0	4	4	4	7	10	10	11	8
81	TRUE	Empty	Cluster of CG8036, isoform D OS=Drosophila melanogaster GN=CG8036 (tr|Q7KSU6|Q7KSU6_DROME)	tr|Q7KSU6|Q7KSU6_DROME	63 kDa	TRUE	unknown	0	0	15	9	13	13	11	11	7	9	0	0	7	1	15	13	11	8	12	7
81.1	TRUE	Empty	CG8036, isoform D OS=Drosophila melanogaster GN=CG8036	tr|Q7KSU6|Q7KSU6_DROME	63 kDa	TRUE	unknown	0	0	15	9	13	13	11	11	7	9	0	0	7	1	15	13	11	8	12	7
82	TRUE	Empty	CG8258 OS=Drosophila melanogaster GN=CG8258	tr|Q7K3J0|Q7K3J0_DROME	59 kDa		unknown	1	16	4	7	6	12	4	12	10	7	0	0	3	1	13	12	14	13	16	13
83	TRUE	Empty	Isoform A of 26S proteasome non-ATPase regulatory subunit 1 OS=Drosophila melanogaster GN=Rpn2	sp|Q9V3P6-1|PSMD1_DROME	113 kDa		unknown	0	1	11	8	12	16	9	13	20	12	0	0	1	4	5	11	7	8	9	5
84	TRUE	Empty	Cluster of 60 kDa heat shock protein, mitochondrial OS=Drosophila melanogaster GN=Hsp60 (sp|O02649|CH60_DROME)	sp|O02649|CH60_DROME	61 kDa	TRUE	unknown	2	1	13	17	13	11	14	13	9	8	0	0	6	2	12	6	12	13	14	15
84.1	TRUE	Empty	60 kDa heat shock protein, mitochondrial OS=Drosophila melanogaster GN=Hsp60	sp|O02649|CH60_DROME	61 kDa	TRUE	unknown	2	1	13	17	13	11	14	13	9	8	0	0	6	2	12	6	12	13	14	15
84.2	TRUE	Empty	60 kDa heat shock protein homolog 2, mitochondrial OS=Drosophila melanogaster GN=Hsp60C	sp|Q9VMN5|CH60C_DROME	62 kDa	TRUE	unknown	0	0	3	2	3	2	3	3	1	1	0	0	2	2	5	3	4	3	3	4
85	TRUE	Empty	Cluster of IGF-II mRNA-binding protein, isoform I OS=Drosophila melanogaster GN=Imp (tr|Q0KHU2|Q0KHU2_DROME)	tr|Q0KHU2|Q0KHU2_DROME [2]	64 kDa	TRUE	unknown	20	7	5	4	6	4	3	2	7	6	0	0	14	12	2	4	11	14	13	15
85.1	TRUE	Empty	IGF-II mRNA-binding protein, isoform I OS=Drosophila melanogaster GN=Imp	tr|Q0KHU2|Q0KHU2_DROME	64 kDa	TRUE	unknown	20	7	5	4	6	4	3	2	7	6	0	0	14	12	2	4	11	14	13	15
85.2	TRUE	Empty	IGF-II mRNA-binding protein, isoform J OS=Drosophila melanogaster GN=Imp	tr|E1JJM0|E1JJM0_DROME	63 kDa	TRUE	unknown	20	7	5	4	6	4	3	2	7	6	0	0	14	12	2	4	11	14	13	15
86	TRUE	Empty	Eukaryotic initiation factor 4A OS=Drosophila melanogaster GN=eIF-4a	sp|Q02748|IF4A_DROME	46 kDa	TRUE	unknown	0	10	10	11	13	11	8	12	15	9	0	0	7	2	8	5	6	5	7	6
87	TRUE	Empty	LD47396p OS=Drosophila melanogaster GN=Tcp-1eta	tr|Q9VHL2|Q9VHL2_DROME	59 kDa		unknown	0	12	2	8	5	8	3	11	11	5	0	0	3	1	7	7	13	14	15	13
88	TRUE	Empty	RE17737p OS=Drosophila melanogaster GN=RpL35A	tr|Q9VNB9|Q9VNB9_DROME	18 kDa		unknown	6	3	0	1	3	1	0	4	0	1	0	0	1	2	3	5	10	14	11	12
89	TRUE	Empty	Cluster of DNA-binding protein modulo OS=Drosophila melanogaster GN=mod (sp|P13469|MODU_DROME)	sp|P13469|MODU_DROME	60 kDa	TRUE	unknown	10	0	10	17	11	13	8	15	15	14	0	1	7	9	5	9	11	15	16	13
89.1	TRUE	Empty	DNA-binding protein modulo OS=Drosophila melanogaster GN=mod	sp|P13469|MODU_DROME	60 kDa	TRUE	unknown	10	0	10	17	11	13	8	15	15	14	0	0	7	9	5	9	11	15	16	13
89.2	TRUE	Empty	DNA-binding protein modulo OS=Drosophila melanogaster GN=mod	MODU_DROME	60 kDa	TRUE	unknown	0	0	0	0	0	0	0	0	0	0	0	1	0	0	0	0	0	0	0	0
90	TRUE	Empty	60S ribosomal protein L17 OS=Drosophila melanogaster GN=RpL17	sp|Q9W3W8|RL17_DROME	22 kDa		unknown	6	4	4	4	3	4	3	4	3	4	0	0	6	4	4	6	9	9	8	9
91	TRUE	Empty	CG7033, isoform C OS=Drosophila melanogaster GN=CG7033	tr|A4V464|A4V464_DROME	58 kDa		unknown	2	7	7	11	6	9	6	10	6	4	0	0	3	2	12	10	17	12	15	7
93	TRUE	Empty	Cluster of GH13982p OS=Drosophila melanogaster GN=ERp60 (tr|Q95T75|Q95T75_DROME)	tr|Q95T75|Q95T75_DROME	41 kDa	TRUE	unknown	4	2	3	6	3	4	5	5	9	4	1	1	6	3	7	3	23	7	10	5
93.1	TRUE	Empty	GH13982p OS=Drosophila melanogaster GN=ERp60	tr|Q95T75|Q95T75_DROME	41 kDa	TRUE	unknown	4	2	3	6	3	4	5	5	9	4	0	0	6	3	7	3	23	7	10	5
93.2	TRUE	Empty	GH13982p OS=Drosophila melanogaster GN=ERp60	Q95T75_DROME	41 kDa	TRUE	unknown	0	0	0	0	0	0	0	0	0	0	1	1	0	0	0	0	0	0	0	0
94	TRUE	Empty	Cluster of Isoform A of LIM and SH3 domain protein Lasp OS=Drosophila melanogaster GN=Lasp (sp|Q8I7C3-1|LASP1_DROME)	sp|Q8I7C3-1|LASP1_DROME	74 kDa	TRUE	unknown	12	19	1	0	0	4	0	4	2	4	0	0	16	7	0	1	17	14	16	14
94.1	TRUE	Empty	Isoform A of LIM and SH3 domain protein Lasp OS=Drosophila melanogaster GN=Lasp	sp|Q8I7C3-1|LASP1_DROME	74 kDa	TRUE	unknown	12	19	1	0	0	4	0	4	2	4	0	0	16	7	0	1	17	14	16	14
94.2	TRUE	Empty	Isoform B of LIM and SH3 domain protein Lasp OS=Drosophila melanogaster GN=Lasp	sp|Q8I7C3-2|LASP1_DROME	56 kDa	TRUE	unknown	11	17	1	0	0	4	0	4	2	4	0	0	15	6	0	1	15	12	14	12
95	TRUE	Empty	CG3523, isoform B OS=Drosophila melanogaster GN=CG3523	tr|B7Z001|B7Z001_DROME	278 kDa	TRUE	unknown	0	2	10	6	10	12	8	17	12	13	0	0	1	0	5	14	0	0	0	0
96	TRUE	Empty	Trypsin - Sus scrofa (Pig).	IPI:CON_Trypsin|SWISS-PROT:P00761|TRYP_PIG	24 kDa	TRUE	unknown	4	4	5	4	4	4	6	4	3	6	1	1	3	3	4	3	5	4	4	5
97	TRUE	Empty	60S ribosomal protein L15 OS=Drosophila melanogaster GN=RpL15	sp|O17445|RL15_DROME	24 kDa		unknown	7	6	3	5	3	5	4	5	4	5	0	0	5	3	5	5	12	7	10	8
98	TRUE	Empty	60S ribosomal protein L29 OS=Drosophila melanogaster GN=RpL29	sp|Q24154|RL29_DROME	9 kDa		unknown	5	5	3	4	4	4	3	4	4	3	0	0	2	3	3	4	4	6	5	5
99	TRUE	Empty	GH13725p OS=Drosophila melanogaster GN=Tcp-1zeta	tr|Q9VXQ5|Q9VXQ5_DROME	58 kDa		unknown	1	13	4	9	5	8	2	12	12	7	0	0	2	1	14	11	11	10	14	9
100	TRUE	Empty	Cluster of E3 ubiquitin-protein ligase hyd OS=Drosophila melanogaster GN=hyd (sp|P51592|HYD_DROME)	sp|P51592|HYD_DROME	319 kDa	TRUE	unknown	0	0	28	24	32	21	19	21	21	14	0	0	0	1	12	10	1	4	1	4
100.1	TRUE	Empty	E3 ubiquitin-protein ligase hyd OS=Drosophila melanogaster GN=hyd	sp|P51592|HYD_DROME	319 kDa	TRUE	unknown	0	0	28	24	32	21	19	21	21	14	0	0	0	1	12	10	1	4	1	4
101	TRUE	Empty	Cluster of Polyadenylate-binding protein OS=Drosophila melanogaster GN=pAbp (sp|P21187|PABP_DROME)	sp|P21187|PABP_DROME	70 kDa	TRUE	unknown	40	21	28	25	25	23	25	21	27	22	13	14	26	25	20	13	24	26	24	30
101.1	TRUE	Empty	Polyadenylate-binding protein OS=Drosophila melanogaster GN=pAbp	sp|P21187|PABP_DROME	70 kDa	TRUE	unknown	40	21	28	25	25	23	25	21	27	22	0	0	26	25	20	13	24	26	24	30
101.2	TRUE	Empty	Polyadenylate-binding protein OS=Drosophila melanogaster GN=pAbp	PABP_DROME	70 kDa	TRUE	unknown	0	0	0	0	0	0	0	0	0	0	13	14	0	0	0	0	0	0	0	0
102	TRUE	Empty	T-complex protein 1 subunit delta OS=Drosophila melanogaster GN=CG5525	tr|Q9VK69|Q9VK69_DROME	57 kDa		unknown	2	9	4	8	7	7	3	4	5	4	0	0	1	1	8	7	13	11	12	7
103	TRUE	Empty	60S ribosomal protein L32 OS=Drosophila melanogaster GN=RpL32	sp|P04359|RL32_DROME	16 kDa		unknown	4	3	3	4	3	4	3	3	4	3	0	0	5	3	3	3	7	8	6	6
104	TRUE	Empty	Protein l(2)37Cc OS=Drosophila melanogaster GN=l(2)37Cc	sp|P24156|L2CC_DROME	30 kDa		unknown	6	3	11	10	8	10	9	10	11	10	0	0	5	0	4	4	11	9	9	8
105	TRUE	Empty	Cluster of Karst, isoform E OS=Drosophila melanogaster GN=kst (tr|A8JNJ6|A8JNJ6_DROME)	tr|A8JNJ6|A8JNJ6_DROME [2]	498 kDa	TRUE	unknown	1	11	5	7	6	23	9	22	10	18	13	11	18	4	0	3	8	8	18	8
105.1	TRUE	Empty	Karst, isoform E OS=Drosophila melanogaster GN=kst	tr|A8JNJ6|A8JNJ6_DROME	498 kDa	TRUE	unknown	1	11	5	7	6	23	9	22	10	18	0	0	18	4	0	3	8	8	18	8
105.2	TRUE	Empty	Karst, isoform E OS=Drosophila melanogaster GN=kst	A8JNJ6_DROME	498 kDa	TRUE	unknown	0	0	0	0	0	0	0	0	0	0	13	11	0	0	0	0	0	0	0	0
106	TRUE	Empty	Cluster of Isoform A of H/ACA ribonucleoprotein complex subunit 4 OS=Drosophila melanogaster GN=Nop60B (sp|O44081-1|DKC1_DROME)	sp|O44081-1|DKC1_DROME [2]	57 kDa	TRUE	unknown	6	0	6	8	9	12	7	13	11	12	0	0	5	2	1	8	10	7	10	10
106.1	TRUE	Empty	Isoform A of H/ACA ribonucleoprotein complex subunit 4 OS=Drosophila melanogaster GN=Nop60B	sp|O44081-1|DKC1_DROME (+1)	57 kDa	TRUE	unknown	6	0	6	8	9	12	7	13	11	12	0	0	5	2	1	8	10	7	10	10
106.2	TRUE	Empty	Isoform C of H/ACA ribonucleoprotein complex subunit 4 OS=Drosophila melanogaster GN=Nop60B	sp|O44081-2|DKC1_DROME	29 kDa	TRUE	unknown	3	0	3	4	4	6	3	8	5	6	0	0	4	1	1	5	3	2	3	3
107	TRUE	Empty	Tax_Id=9606 Gene_Symbol=KRT9 Keratin, type I cytoskeletal 9	IPI:CON_00019359.3|SWISS-PROT:P35527	62 kDa	TRUE	unknown	3	0	8	15	16	15	9	5	7	6	0	0	4	0	6	9	9	11	7	6
108	TRUE	Empty	26S proteasome regulatory complex subunit p48B OS=Drosophila melanogaster GN=Rpt1	tr|Q7KMQ0|Q7KMQ0_DROME	49 kDa	TRUE	unknown	1	7	12	8	10	10	7	9	8	11	0	0	3	0	4	10	6	9	7	9
109	TRUE	Empty	40S ribosomal protein S25 OS=Drosophila melanogaster GN=RpS25	sp|P48588|RS25_DROME	13 kDa		unknown	8	5	3	3	3	4	3	4	4	3	0	0	6	5	5	6	8	8	8	8
110	TRUE	Empty	CG11999 OS=Drosophila melanogaster GN=CG11999	tr|Q9VNA3|Q9VNA3_DROME	24 kDa		unknown	6	9	6	7	7	7	7	6	6	6	0	0	6	3	6	6	8	8	9	8
111	TRUE	Empty	40S ribosomal protein S17 OS=Drosophila melanogaster GN=RpS17	sp|P17704|RS17_DROME	15 kDa		unknown	5	5	4	6	6	6	3	6	6	5	0	0	7	3	5	5	7	7	6	7
112	TRUE	Empty	Heat shock protein 27 OS=Drosophila melanogaster GN=Hsp27	sp|P02518|HSP27_DROME	24 kDa		unknown	0	1	9	8	9	6	8	3	3	4	0	0	0	0	7	4	15	15	15	15
114	TRUE	Empty	Calponin-like protein Chd64 OS=Drosophila melanogaster GN=Chd64	tr|Q9VZI1|Q9VZI1_DROME	21 kDa		unknown	3	8	5	5	5	12	2	11	9	10	0	0	6	10	3	5	5	11	10	11
115	TRUE	Empty	Gp210 OS=Drosophila melanogaster GN=gp210	tr|A1Z6H7|A1Z6H7_DROME	210 kDa		unknown	0	0	4	18	15	16	11	17	8	17	0	0	0	0	5	0	1	0	1	1
116	TRUE	Empty	Cluster of Gamma-coatomer protein, isoform C OS=Drosophila melanogaster GN=gammaCop (tr|E1JJ29|E1JJ29_DROME)	tr|E1JJ29|E1JJ29_DROME	97 kDa	TRUE	unknown	1	4	6	10	5	14	4	14	17	11	0	0	1	2	5	11	4	3	6	8
116.1	TRUE	Empty	Gamma-coatomer protein, isoform C OS=Drosophila melanogaster GN=gammaCop	tr|E1JJ29|E1JJ29_DROME	97 kDa	TRUE	unknown	1	4	6	10	5	14	4	14	17	11	0	0	1	2	5	11	4	3	6	8
116.2	TRUE	Empty	Gamma-coatomer protein, isoform B OS=Drosophila melanogaster GN=gammaCop	tr|Q8I0G5|Q8I0G5_DROME	98 kDa	TRUE	unknown	1	4	6	10	5	14	4	14	17	11	0	0	1	2	5	11	4	3	6	8
117	TRUE	Empty	Lethal (2) 03709, isoform E OS=Drosophila melanogaster GN=l(2)03709	tr|A8DYI6|A8DYI6_DROME	37 kDa		unknown	8	6	7	8	10	9	9	8	10	9	0	0	5	0	4	1	8	8	7	7
118	TRUE	Empty	Cluster of Sec16, isoform E OS=Drosophila melanogaster GN=Sec16 (tr|A8JUU1|A8JUU1_DROME)	tr|A8JUU1|A8JUU1_DROME [2]	220 kDa	TRUE	unknown	44	4	0	0	0	1	0	0	1	0	0	0	0	3	0	0	20	2	9	4
118.1	TRUE	Empty	Sec16, isoform E OS=Drosophila melanogaster GN=Sec16	tr|A8JUU1|A8JUU1_DROME	220 kDa	TRUE	unknown	44	4	0	0	0	1	0	0	1	0	0	0	0	3	0	0	20	2	9	4
118.2	TRUE	Empty	Sec16, isoform D OS=Drosophila melanogaster GN=Sec16	tr|A8JUU3|A8JUU3_DROME	244 kDa	TRUE	unknown	35	2	0	0	0	1	0	0	1	0	0	0	0	3	0	0	16	2	7	3
119	TRUE	Empty	Cluster of CG30122, isoform B OS=Drosophila melanogaster GN=CG30122 (tr|A1ZBB4|A1ZBB4_DROME)	tr|A1ZBB4|A1ZBB4_DROME [3]	140 kDa	TRUE	unknown	41	22	4	8	3	9	7	5	6	7	13	14	16	12	1	1	21	26	24	32
119.1	TRUE	Empty	CG30122, isoform B OS=Drosophila melanogaster GN=CG30122	tr|A1ZBB4|A1ZBB4_DROME (+2)	140 kDa	TRUE	unknown	41	22	4	8	3	9	7	5	6	7	0	0	16	12	1	1	21	26	24	32
119.2	TRUE	Empty	CG30122, isoform B OS=Drosophila melanogaster GN=CG30122	A1ZBB4_DROME (+2)	140 kDa	TRUE	unknown	0	0	0	0	0	0	0	0	0	0	13	14	0	0	0	0	0	0	0	0
120	TRUE	Empty	Cluster of Isoform A of Thioredoxin reductase 1, mitochondrial OS=Drosophila melanogaster GN=Trxr-1 (sp|P91938-2|TRXR1_DROME)	sp|P91938-2|TRXR1_DROME [2]	53 kDa	TRUE	unknown	0	2	12	5	10	12	9	10	8	9	0	0	5	4	4	6	11	7	12	5
120.1	TRUE	Empty	Isoform A of Thioredoxin reductase 1, mitochondrial OS=Drosophila melanogaster GN=Trxr-1	sp|P91938-2|TRXR1_DROME	53 kDa	TRUE	unknown	0	2	12	5	10	12	9	10	8	9	0	0	5	4	4	6	11	7	12	5
120.2	TRUE	Empty	Isoform B of Thioredoxin reductase 1, mitochondrial OS=Drosophila melanogaster GN=Trxr-1	sp|P91938-1|TRXR1_DROME	64 kDa	TRUE	unknown	0	2	12	5	10	12	9	10	8	9	0	0	5	4	4	6	11	7	12	5
120.3	TRUE	Empty	Isoform C of Thioredoxin reductase 1, mitochondrial OS=Drosophila melanogaster GN=Trxr-1	sp|P91938-3|TRXR1_DROME	55 kDa	TRUE	unknown	0	2	12	5	10	12	9	10	8	9	0	0	5	4	4	6	11	7	12	5
121	TRUE	Empty	Cluster of Coatomer subunit beta' OS=Drosophila melanogaster GN=beta'Cop (sp|O62621|COPB2_DROME)	sp|O62621|COPB2_DROME	103 kDa	TRUE	unknown	7	7	17	14	19	18	15	18	23	17	1	1	6	14	10	13	8	12	12	12
121.1	TRUE	Empty	Coatomer subunit beta' OS=Drosophila melanogaster GN=beta'Cop	sp|O62621|COPB2_DROME	103 kDa	TRUE	unknown	7	7	17	14	19	18	15	18	23	17	0	0	6	14	10	13	8	12	12	12
121.2	TRUE	Empty	Coatomer subunit beta' OS=Drosophila melanogaster GN=beta'Cop	COPB2_DROME	103 kDa	TRUE	unknown	0	0	0	0	0	0	0	0	0	0	1	1	0	0	0	0	0	0	0	0
122	TRUE	Empty	Isoform A of CAD protein OS=Drosophila melanogaster GN=r	sp|P05990-1|PYR1_DROME	247 kDa	TRUE	unknown	0	2	7	14	6	11	4	12	15	8	0	0	0	6	8	10	2	6	3	5
123	TRUE	Empty	Cluster of 26S protease regulatory subunit 8 OS=Drosophila melanogaster GN=Pros45 (sp|O18413|PRS8_DROME)	sp|O18413|PRS8_DROME	46 kDa	TRUE	unknown	1	8	11	10	12	11	8	10	10	7	0	0	2	3	3	8	9	9	11	9
123.1	TRUE	Empty	26S protease regulatory subunit 8 OS=Drosophila melanogaster GN=Pros45	sp|O18413|PRS8_DROME	46 kDa	TRUE	unknown	1	8	11	10	12	11	8	10	10	7	0	0	2	3	3	8	9	9	11	9
123.2	TRUE	Empty	Rpt6R OS=Drosophila melanogaster GN=Rpt6R	tr|Q9VA54|Q9VA54_DROME	45 kDa	TRUE	unknown	0	3	5	5	6	5	4	5	3	4	0	0	1	2	2	5	3	3	5	5
124	TRUE	Empty	60S ribosomal protein L11 OS=Drosophila melanogaster GN=RpL11	sp|P46222|RL11_DROME	21 kDa		unknown	8	6	6	8	7	5	3	6	7	4	0	0	5	4	4	5	10	10	7	7
125	TRUE	Empty	Arc1 OS=Drosophila melanogaster GN=Arc1	tr|Q7K1U0|Q7K1U0_DROME	29 kDa		unknown	13	8	4	2	6	2	3	1	4	2	0	0	2	2	0	0	11	11	13	7
126	TRUE	Empty	Cluster of RE35250p OS=Drosophila melanogaster GN=sec23 (tr|Q8IGT0|Q8IGT0_DROME)	tr|Q8IGT0|Q8IGT0_DROME	87 kDa	TRUE	unknown	2	0	9	8	8	8	4	7	9	6	0	0	1	0	1	3	11	7	9	4
126.1	TRUE	Empty	RE35250p OS=Drosophila melanogaster GN=sec23	tr|Q8IGT0|Q8IGT0_DROME	87 kDa	TRUE	unknown	2	0	9	8	8	8	4	7	9	6	0	0	1	0	1	3	11	7	9	4
127	TRUE	Empty	Proteasome subunit alpha type-6 OS=Drosophila melanogaster GN=Prosalpha1	sp|Q9XZJ4|PSA6_DROME (+1)	27 kDa		unknown	2	1	10	9	10	9	9	8	6	7	0	0	5	6	3	1	7	6	6	5
128	TRUE	Empty	Cluster of 26S proteasome regulatory complex subunit p48A OS=Drosophila melanogaster GN=Rpt3 (tr|Q9V405|Q9V405_DROME)	tr|Q9V405|Q9V405_DROME [2]	47 kDa	TRUE	unknown	0	7	8	4	9	4	5	6	9	6	0	0	3	2	5	7	11	11	11	9
128.1	TRUE	Empty	26S proteasome regulatory complex subunit p48A OS=Drosophila melanogaster GN=Rpt3	tr|Q9V405|Q9V405_DROME	47 kDa	TRUE	unknown	0	7	7	4	9	4	5	6	9	6	0	0	3	2	5	7	11	11	11	9
128.2	TRUE	Empty	AT28212p OS=Drosophila melanogaster GN=Rpt3R	tr|Q8MZ73|Q8MZ73_DROME	30 kDa	TRUE	unknown	0	2	3	1	2	1	3	3	2	1	0	0	1	0	2	2	2	2	2	2
129	TRUE	Empty	60S ribosomal protein L36 OS=Drosophila melanogaster GN=RpL36	sp|P49630|RL36_DROME	14 kDa		unknown	5	5	3	5	4	4	3	4	3	5	0	0	4	2	3	2	7	8	7	6
130	TRUE	Empty	40S ribosomal protein S23 OS=Drosophila melanogaster GN=RpS23	sp|Q8T3U2|RS23_DROME	16 kDa		unknown	6	5	6	5	6	4	5	4	4	5	0	0	3	4	4	6	9	8	8	8
131	TRUE	Empty	Alpha-S1-casein - Bos taurus (Bovine).	IPI:CON_CASA1|SWISS-PROT:P02662	23 kDa		unknown	7	0	2	2	2	3	2	2	0	2	1	2	3	3	4	2	10	10	11	9
132	TRUE	Empty	Cluster of RE23388p OS=Drosophila melanogaster GN=Rpt4 (tr|Q8SZ19|Q8SZ19_DROME)	tr|Q8SZ19|Q8SZ19_DROME [2]	45 kDa	TRUE	unknown	0	6	10	9	10	11	5	11	9	6	0	0	0	0	4	5	7	9	11	9
132.1	TRUE	Empty	RE23388p OS=Drosophila melanogaster GN=Rpt4	tr|Q8SZ19|Q8SZ19_DROME	45 kDa	TRUE	unknown	0	6	9	9	10	11	5	11	9	6	0	0	0	0	4	5	7	9	11	9
132.2	TRUE	Empty	AT06668p OS=Drosophila melanogaster GN=Rpt4R	tr|Q9VTQ9|Q9VTQ9_DROME	45 kDa	TRUE	unknown	0	0	2	1	2	3	0	2	0	2	0	0	0	0	0	0	1	1	1	1
133	TRUE	Empty	60S acidic ribosomal protein P1 OS=Drosophila melanogaster GN=RpLP1	sp|P08570|RLA1_DROME	12 kDa		unknown	4	6	5	6	5	5	4	5	5	4	0	0	4	4	4	3	6	5	6	6
134	TRUE	Empty	Ribosomal protein S15, isoform B OS=Drosophila melanogaster GN=RpS15	tr|A1ZAH8|A1ZAH8_DROME	17 kDa		unknown	6	4	3	4	4	4	4	4	5	3	0	0	2	1	1	1	5	7	6	6
135	TRUE	Empty	Cluster of 60S ribosomal protein L10 OS=Drosophila melanogaster GN=Qm (sp|O61231|RL10_DROME)	sp|O61231|RL10_DROME	26 kDa	TRUE	unknown	7	5	7	9	7	6	6	8	6	6	3	3	3	2	5	7	15	13	15	10
135.1	TRUE	Empty	60S ribosomal protein L10 OS=Drosophila melanogaster GN=Qm	sp|O61231|RL10_DROME	26 kDa	TRUE	unknown	7	5	7	9	7	6	6	8	6	6	0	0	3	2	5	7	15	13	15	10
135.2	TRUE	Empty	60S ribosomal protein L10 OS=Drosophila melanogaster GN=Qm	RL10_DROME	26 kDa	TRUE	unknown	0	0	0	0	0	0	0	0	0	0	3	3	0	0	0	0	0	0	0	0
137	TRUE	Empty	Cluster of 40S ribosomal protein S10b OS=Drosophila melanogaster GN=RpS10b (sp|Q9VWG3|RS10B_DROME)	sp|Q9VWG3|RS10B_DROME	18 kDa	TRUE	unknown	9	7	5	3	5	6	2	5	5	5	0	0	6	4	4	4	6	5	7	5
137.1	TRUE	Empty	40S ribosomal protein S10b OS=Drosophila melanogaster GN=RpS10b	sp|Q9VWG3|RS10B_DROME	18 kDa	TRUE	unknown	9	7	5	3	5	6	2	5	5	5	0	0	6	4	4	4	6	5	7	5
137.2	TRUE	Empty	40S ribosomal protein S10a OS=Drosophila melanogaster GN=RpS10a	sp|Q9VB14|RS10A_DROME	18 kDa	TRUE	unknown	1	1	1	1	1	1	1	1	1	1	0	0	1	1	1	1	1	1	1	1
138	TRUE	Empty	Glycoprotein 93 OS=Drosophila melanogaster GN=Gp93	tr|Q9VAY2|Q9VAY2_DROME	90 kDa		unknown	0	6	3	5	4	3	2	3	9	5	0	0	1	2	4	2	17	4	12	0
139	TRUE	Empty	Cluster of 60S ribosomal protein L18a OS=Drosophila melanogaster GN=RpL18A (sp|P41093|RL18A_DROME)	sp|P41093|RL18A_DROME	21 kDa	TRUE	unknown	12	8	6	9	6	10	9	8	8	9	2	2	10	9	6	10	17	16	17	16
139.1	TRUE	Empty	60S ribosomal protein L18a OS=Drosophila melanogaster GN=RpL18A	sp|P41093|RL18A_DROME	21 kDa	TRUE	unknown	12	8	6	9	6	10	9	8	8	9	0	0	10	9	6	10	17	16	17	16
139.2	TRUE	Empty	60S ribosomal protein L18a OS=Drosophila melanogaster GN=RpL18A	RL18A_DROME	21 kDa	TRUE	unknown	0	0	0	0	0	0	0	0	0	0	2	2	0	0	0	0	0	0	0	0
140	TRUE	Empty	Cluster of Growl, isoform A OS=Drosophila melanogaster GN=growl (tr|Q9VN21|Q9VN21_DROME)	tr|Q9VN21|Q9VN21_DROME	60 kDa	TRUE	unknown	12	7	6	9	8	11	10	11	9	9	2	4	4	6	4	4	14	15	17	15
140.1	TRUE	Empty	Growl, isoform A OS=Drosophila melanogaster GN=growl	tr|Q9VN21|Q9VN21_DROME	60 kDa	TRUE	unknown	12	7	6	9	8	11	10	11	9	9	0	0	4	6	4	4	14	15	17	15
140.2	TRUE	Empty	Growl, isoform A OS=Drosophila melanogaster GN=growl	Q9VN21_DROME	60 kDa	TRUE	unknown	0	0	0	0	0	0	0	0	0	0	2	4	0	0	0	0	0	0	0	0
141	TRUE	Empty	Cluster of Histone H1 OS=Drosophila melanogaster GN=His1 (sp|P02255|H1_DROME)	sp|P02255|H1_DROME	26 kDa	TRUE	unknown	3	4	2	0	2	1	0	2	1	2	0	0	6	0	6	5	6	5	7	6
141.1	TRUE	Empty	Histone H1 OS=Drosophila melanogaster GN=His1	sp|P02255|H1_DROME	26 kDa	TRUE	unknown	3	4	2	0	2	1	0	2	1	2	0	0	6	0	6	5	6	5	7	6
141.2	TRUE	Empty	Histone H1 OS=Drosophila melanogaster GN=His1:CG33834	tr|Q4AB94|Q4AB94_DROME	26 kDa	TRUE	unknown	1	2	1	0	1	1	0	1	0	1	0	0	4	0	3	2	4	3	5	4
142	TRUE	Empty	Cluster of ATP-dependent RNA helicase bel OS=Drosophila melanogaster GN=bel (sp|Q9VHP0|DDX3_DROME)	sp|Q9VHP0|DDX3_DROME	85 kDa	TRUE	unknown	29	21	19	21	17	24	19	23	24	21	13	16	27	25	10	13	27	29	27	26
142.1	TRUE	Empty	ATP-dependent RNA helicase bel OS=Drosophila melanogaster GN=bel	sp|Q9VHP0|DDX3_DROME	85 kDa	TRUE	unknown	29	21	19	21	17	24	19	23	24	21	0	0	27	25	10	13	27	29	27	26
142.2	TRUE	Empty	Isoform A of ATP-dependent RNA helicase vasa, isoform A OS=Drosophila melanogaster GN=vas	sp|P09052-1|VASA1_DROME	72 kDa	TRUE	unknown	1	0	1	1	1	1	1	1	1	1	0	0	1	1	0	1	1	1	1	1
142.3	TRUE	Empty	ATP-dependent RNA helicase bel OS=Drosophila melanogaster GN=bel	DDX3_DROME	85 kDa	TRUE	unknown	0	0	0	0	0	0	0	0	0	0	13	16	0	0	0	0	0	0	0	0
142.4	TRUE	Empty	Isoform A of ATP-dependent RNA helicase vasa, isoform A OS=Drosophila melanogaster GN=vas	VASA1_DROME	72 kDa	TRUE	unknown	0	0	0	0	0	0	0	0	0	0	1	1	0	0	0	0	0	0	0	0
143	TRUE	Empty	Isoform A of Protein purity of essence OS=Drosophila melanogaster GN=poe	sp|Q9VLT5-1|POE_DROME	591 kDa		unknown	0	0	11	0	8	1	3	2	5	2	0	0	0	0	1	2	3	3	4	1
144	TRUE	Empty	39 kDa FK506-binding nuclear protein OS=Drosophila melanogaster GN=FK506-bp1	sp|P54397|FKB39_DROME	39 kDa		unknown	0	0	8	10	7	9	8	10	9	10	0	0	4	0	3	5	1	4	5	6
145	TRUE	Empty	Cluster of (Bos taurus) Bovine serum albumin precursor (IPI:CON_00708398.1|SWISS-PROT:P02769)	IPI:CON_00708398.1|SWISS-PROT:P02769	69 kDa	TRUE	unknown	8	3	0	0	0	0	0	0	0	0	0	0	11	2	8	5	18	14	18	14
145.1	TRUE	Empty	(Bos taurus) Bovine serum albumin precursor	IPI:CON_00708398.1|SWISS-PROT:P02769	69 kDa	TRUE	unknown	8	3	0	0	0	0	0	0	0	0	0	0	11	2	8	5	18	14	18	14
145.2	TRUE	Empty	Tax_Id=9606 Gene_Symbol=ALB Isoform 1 of Serum albumin precursor	IPI:CON_00745872.2|SWISS-PROT:P02768-1 (+1)	69 kDa	TRUE	unknown	1	0	0	0	0	0	0	0	0	0	0	0	1	1	1	1	3	2	2	2
146	TRUE	Empty	Ribosomal protein S27 OS=Drosophila melanogaster GN=RpS27	tr|Q9VBU9|Q9VBU9_DROME	9 kDa		unknown	4	3	4	5	4	4	3	4	4	3	0	0	4	4	4	4	5	4	5	4
147	TRUE	Empty	Eukaryotic translation initiation factor 2 subunit 1 OS=Drosophila melanogaster GN=eIF-2alpha	sp|P41374|IF2A_DROME	39 kDa		unknown	4	5	6	2	6	4	3	2	2	1	0	0	5	2	3	2	7	6	8	7
148	TRUE	Empty	Cluster of 60S ribosomal protein L7 OS=Drosophila melanogaster GN=RpL7 (sp|P32100|RL7_DROME)	sp|P32100|RL7_DROME	30 kDa	TRUE	unknown	11	12	9	12	9	6	11	9	8	11	5	5	11	10	9	14	16	20	20	19
148.1	TRUE	Empty	60S ribosomal protein L7 OS=Drosophila melanogaster GN=RpL7	sp|P32100|RL7_DROME	30 kDa	TRUE	unknown	11	12	9	12	9	6	11	9	8	11	0	0	11	10	9	14	16	20	20	19
148.2	TRUE	Empty	60S ribosomal protein L7 OS=Drosophila melanogaster GN=RpL7	RL7_DROME	30 kDa	TRUE	unknown	0	0	0	0	0	0	0	0	0	0	5	5	0	0	0	0	0	0	0	0
149	TRUE	Empty	Cluster of 60S ribosomal protein L4 OS=Drosophila melanogaster GN=RpL4 (sp|P09180|RL4_DROME)	sp|P09180|RL4_DROME	45 kDa	TRUE	unknown	17	18	19	18	18	18	22	18	17	18	8	11	20	13	19	18	26	26	26	24
149.1	TRUE	Empty	60S ribosomal protein L4 OS=Drosophila melanogaster GN=RpL4	sp|P09180|RL4_DROME	45 kDa	TRUE	unknown	17	18	19	18	18	18	22	18	17	18	0	0	20	13	19	18	26	26	26	24
149.2	TRUE	Empty	60S ribosomal protein L4 OS=Drosophila melanogaster GN=RpL4	RL4_DROME	45 kDa	TRUE	unknown	0	0	0	0	0	0	0	0	0	0	8	11	0	0	0	0	0	0	0	0
150	TRUE	Empty	Cluster of 26S proteasome regulatory complex subunit p97 OS=Drosophila melanogaster GN=Rpn1 (tr|Q9VW54|Q9VW54_DROME)	tr|Q9VW54|Q9VW54_DROME	102 kDa	TRUE	unknown	0	4	6	3	6	9	7	9	7	9	0	0	1	3	3	11	7	4	7	10
150.1	TRUE	Empty	26S proteasome regulatory complex subunit p97 OS=Drosophila melanogaster GN=Rpn1	tr|Q9VW54|Q9VW54_DROME	102 kDa	TRUE	unknown	0	4	6	3	6	9	7	9	7	9	0	0	1	3	3	11	7	4	7	10
151	TRUE	Empty	Guanine nucleotide-binding protein subunit beta-like protein OS=Drosophila melanogaster GN=Rack1	sp|O18640|GBLP_DROME	36 kDa	TRUE	unknown	4	0	4	10	6	9	5	10	11	9	0	0	9	2	5	4	1	0	1	0
152	TRUE	Empty	RH09938p OS=Drosophila melanogaster GN=RpL30	tr|Q8MT23|Q8MT23_DROME	12 kDa		unknown	5	4	3	4	4	5	3	4	5	6	0	0	4	2	4	6	7	6	6	7
153	TRUE	Empty	60S ribosomal protein L24 OS=Drosophila melanogaster GN=RpL24	sp|Q9VJY6|RL24_DROME	18 kDa		unknown	6	5	4	4	4	3	4	4	3	4	0	0	5	3	4	5	7	7	7	7
154	TRUE	Empty	Kinesin heavy chain OS=Drosophila melanogaster GN=Khc	sp|P17210|KINH_DROME	110 kDa		unknown	0	1	3	4	3	16	3	19	17	14	0	0	0	0	7	14	5	4	4	1
155	TRUE	Empty	Cluster of ATP synthase subunit alpha, mitochondrial OS=Drosophila melanogaster GN=blw (sp|P35381|ATPA_DROME)	sp|P35381|ATPA_DROME	59 kDa	TRUE	unknown	9	8	15	18	18	20	12	21	17	20	4	5	7	7	16	17	16	16	16	17
155.1	TRUE	Empty	ATP synthase subunit alpha, mitochondrial OS=Drosophila melanogaster GN=blw	sp|P35381|ATPA_DROME	59 kDa	TRUE	unknown	9	8	15	18	18	20	12	21	17	20	0	0	7	7	16	17	16	16	16	17
155.2	TRUE	Empty	ATP synthase subunit alpha, mitochondrial OS=Drosophila melanogaster GN=blw	ATPA_DROME	59 kDa	TRUE	unknown	0	0	0	0	0	0	0	0	0	0	4	5	0	0	0	0	0	0	0	0
156	TRUE	Empty	Cluster of ATP synthase subunit beta, mitochondrial OS=Drosophila melanogaster GN=ATPsyn-beta (sp|Q05825|ATPB_DROME)	sp|Q05825|ATPB_DROME	54 kDa	TRUE	unknown	15	13	20	18	23	23	20	21	22	20	5	3	14	11	15	15	18	17	20	19
156.1	TRUE	Empty	ATP synthase subunit beta, mitochondrial OS=Drosophila melanogaster GN=ATPsyn-beta	sp|Q05825|ATPB_DROME	54 kDa	TRUE	unknown	15	13	20	18	23	23	20	21	22	20	0	0	14	11	15	15	18	17	20	19
156.2	TRUE	Empty	ATP synthase subunit beta, mitochondrial OS=Drosophila melanogaster GN=ATPsyn-beta	ATPB_DROME	54 kDa	TRUE	unknown	0	0	0	0	0	0	0	0	0	0	5	3	0	0	0	0	0	0	0	0
157	TRUE	Empty	Laminin subunit alpha OS=Drosophila melanogaster GN=LanA	sp|Q00174|LAMA_DROME	411 kDa		unknown	0	0	4	8	5	4	3	1	11	2	0	0	0	3	1	4	2	1	3	2
158	TRUE	Empty	Megator OS=Drosophila melanogaster GN=Mtor	tr|A1Z8P9|A1Z8P9_DROME	262 kDa	TRUE	unknown	1	2	7	8	3	13	6	13	11	13	0	0	0	1	0	3	1	3	2	4
159	TRUE	Empty	Cluster of Actin-5C OS=Drosophila melanogaster GN=Act5C (sp|P10987|ACT1_DROME)	sp|P10987|ACT1_DROME [5]	42 kDa	TRUE	unknown	14	35	11	10	11	11	11	15	12	10	27	27	19	10	14	14	16	16	19	16
159.1	TRUE	Empty	Actin-5C OS=Drosophila melanogaster GN=Act5C	sp|P10987|ACT1_DROME	42 kDa	TRUE	unknown	14	30	11	10	10	10	10	15	12	9	0	0	18	9	13	13	16	15	18	15
159.2	TRUE	Empty	Actin-42A OS=Drosophila melanogaster GN=Act42A	sp|P02572|ACT2_DROME	42 kDa	TRUE	unknown	13	29	11	10	10	9	10	15	11	9	0	0	16	8	13	12	15	13	16	14
159.3	TRUE	Empty	Actin-like protein 53D OS=Drosophila melanogaster GN=Arp53D	sp|P45891|ACTY_DROME	42 kDa	TRUE	unknown	2	2	1	1	0	1	1	2	2	1	0	0	1	0	1	1	2	2	2	2
159.4	TRUE	Empty	(Bos taurus) Actin, cytoplasmic 1	IPI:CON_00698900.1|SWISS-PROT:P60712	42 kDa	TRUE	unknown	13	28	10	10	9	9	10	14	11	8	24	25	17	8	12	12	15	14	16	14
159.5	TRUE	Empty	Actin, indirect flight muscle OS=Drosophila melanogaster GN=Act88F	sp|P83967|ACT6_DROME	42 kDa	TRUE	unknown	10	22	8	8	8	7	8	11	8	8	0	0	13	6	9	10	11	12	12	12
159.6	TRUE	Empty	Actin, larval muscle OS=Drosophila melanogaster GN=Act79B	ACT4_DROME	42 kDa	TRUE	unknown	0	0	0	0	0	0	0	0	0	0	13	13	0	0	0	0	0	0	0	0
159.7	TRUE	Empty	Actin-57B OS=Drosophila melanogaster GN=Act57B	sp|P53501|ACT3_DROME (+1)	42 kDa	TRUE	unknown	11	23	9	8	9	8	8	12	9	9	0	0	14	7	10	11	12	13	13	13
159.8	TRUE	Empty	Actin-87E OS=Drosophila melanogaster GN=Act87E	sp|P10981|ACT5_DROME	42 kDa	TRUE	unknown	11	23	9	8	8	7	7	12	9	8	0	0	14	7	10	11	12	13	13	13
159.9	TRUE	Empty	Actin, larval muscle OS=Drosophila melanogaster GN=Act79B	sp|P02574|ACT4_DROME	42 kDa	TRUE	unknown	8	16	8	6	8	8	7	9	9	9	0	0	11	6	8	8	8	10	10	10
159.1	TRUE	Empty	Actin-42A OS=Drosophila melanogaster GN=Act42A	ACT2_DROME	42 kDa	TRUE	unknown	0	0	0	0	0	0	0	0	0	0	24	25	0	0	0	0	0	0	0	0
159.11	TRUE	Empty	Actin-87E OS=Drosophila melanogaster GN=Act87E	ACT5_DROME	42 kDa	TRUE	unknown	0	0	0	0	0	0	0	0	0	0	17	17	0	0	0	0	0	0	0	0
159.12	TRUE	Empty	Actin, indirect flight muscle OS=Drosophila melanogaster GN=Act88F	ACT6_DROME	42 kDa	TRUE	unknown	0	0	0	0	0	0	0	0	0	0	16	16	0	0	0	0	0	0	0	0
160	TRUE	Empty	Cluster of Isoform C of Myosin heavy chain 95F OS=Drosophila melanogaster GN=jar (sp|Q01989-2|MYS9_DROME)	sp|Q01989-2|MYS9_DROME [2]	145 kDa	TRUE	unknown	0	0	0	0	0	0	0	0	0	0	45	44	27	5	6	6	0	0	0	0
160.1	TRUE	Empty	Isoform C of Myosin heavy chain 95F OS=Drosophila melanogaster GN=jar	sp|Q01989-2|MYS9_DROME	145 kDa	TRUE	unknown	0	0	0	0	0	0	0	0	0	0	45	44	27	5	6	6	0	0	0	0
160.2	TRUE	Empty	Isoform A of Myosin heavy chain 95F OS=Drosophila melanogaster GN=jar	sp|Q01989-5|MYS9_DROME	144 kDa	TRUE	unknown	0	0	0	0	0	0	0	0	0	0	44	43	26	5	6	6	0	0	0	0
160.3	TRUE	Empty	Isoform D of Myosin heavy chain 95F OS=Drosophila melanogaster GN=jar	sp|Q01989-3|MYS9_DROME	123 kDa	TRUE	unknown	0	0	0	0	0	0	0	0	0	0	38	37	23	5	6	6	0	0	0	0
161	TRUE	Empty	Cluster of Isoform A of 40S ribosomal protein SA OS=Drosophila melanogaster GN=sta (sp|P38979-2|RSSA_DROME)	sp|P38979-2|RSSA_DROME	30 kDa	TRUE	unknown	0	1	5	9	6	7	6	9	10	7	0	0	9	2	8	6	1	1	2	2
161.1	TRUE	Empty	Isoform A of 40S ribosomal protein SA OS=Drosophila melanogaster GN=sta	sp|P38979-2|RSSA_DROME	30 kDa	TRUE	unknown	0	1	5	9	6	7	6	9	10	7	0	0	9	2	8	6	1	1	2	2
161.2	TRUE	Empty	Isoform D of 40S ribosomal protein SA OS=Drosophila melanogaster GN=sta	sp|P38979-1|RSSA_DROME	35 kDa	TRUE	unknown	0	1	5	9	6	7	6	9	10	7	0	0	9	2	8	6	1	1	2	2
162	TRUE	Empty	Proteasome subunit alpha type-1 OS=Drosophila melanogaster GN=Pros35	sp|P12881|PSA1_DROME	31 kDa		unknown	0	1	8	3	6	7	5	6	8	7	0	0	1	3	6	5	8	7	8	5
163	TRUE	Empty	Cluster of Calnexin OS=Drosophila melanogaster GN=Cnx99A (tr|O02393|O02393_DROME)	tr|O02393|O02393_DROME	68 kDa	TRUE	unknown	0	0	3	4	3	4	3	4	5	4	0	0	0	0	4	1	6	4	4	2
163.1	TRUE	Empty	Calnexin OS=Drosophila melanogaster GN=Cnx99A	tr|O02393|O02393_DROME	68 kDa	TRUE	unknown	0	0	3	4	3	4	3	4	5	4	0	0	0	0	4	1	6	4	4	2
163.2	TRUE	Empty	CG1924 OS=Drosophila melanogaster GN=CG1924	tr|Q9I7S9|Q9I7S9_DROME	65 kDa	TRUE	unknown	0	0	1	1	0	1	0	2	1	1	0	0	0	0	0	0	1	1	1	0
163.3	TRUE	Empty	CG9906 OS=Drosophila melanogaster GN=CG9906	tr|Q9VXF6|Q9VXF6_DROME	73 kDa	TRUE	unknown	0	0	1	1	0	1	0	2	1	1	0	0	0	0	0	0	1	1	1	0
165	TRUE	Empty	Cluster of Isoform J5 of 205 kDa microtubule-associated protein OS=Drosophila melanogaster GN=Map205 (sp|P23226-1|MA205_DROME)	sp|P23226-1|MA205_DROME [2]	127 kDa	TRUE	unknown	8	4	0	1	0	6	1	5	7	5	4	4	9	8	1	3	7	8	7	9
165.1	TRUE	Empty	Isoform J5 of 205 kDa microtubule-associated protein OS=Drosophila melanogaster GN=Map205	sp|P23226-1|MA205_DROME (+1)	127 kDa	TRUE	unknown	8	4	0	1	0	6	1	5	7	5	4	4	9	8	1	3	7	8	7	9
165.2	TRUE	Empty	Isoform C2 of 205 kDa microtubule-associated protein OS=Drosophila melanogaster GN=Map205	sp|P23226-2|MA205_DROME	118 kDa	TRUE	unknown	7	4	0	1	0	5	1	4	6	5	4	4	9	8	1	3	7	8	6	8
166	TRUE	Empty	Cluster of Eukaryotic translation initiation factor 4G, isoform B OS=Drosophila melanogaster GN=eIF4G (tr|A8DZ29|A8DZ29_DROME)	tr|A8DZ29|A8DZ29_DROME	211 kDa	TRUE	unknown	18	6	9	9	7	6	5	4	8	4	0	0	21	15	5	2	16	14	16	19
166.1	TRUE	Empty	Eukaryotic translation initiation factor 4G, isoform B OS=Drosophila melanogaster GN=eIF4G	tr|A8DZ29|A8DZ29_DROME	211 kDa	TRUE	unknown	18	6	9	9	7	6	5	4	8	4	0	0	21	15	5	2	16	14	16	19
167	TRUE	Empty	Cluster of CG1516, isoform I OS=Drosophila melanogaster GN=CG1516 (tr|Q0E9E2|Q0E9E2_DROME)	tr|Q0E9E2|Q0E9E2_DROME	133 kDa	TRUE	unknown	0	6	4	9	3	11	2	15	10	11	0	0	0	0	5	7	2	2	3	3
167.1	TRUE	Empty	CG1516, isoform I OS=Drosophila melanogaster GN=CG1516	tr|Q0E9E2|Q0E9E2_DROME	133 kDa	TRUE	unknown	0	6	4	9	3	11	2	15	10	11	0	0	0	0	5	7	2	2	3	3
168	TRUE	Empty	Cluster of ATP synthase subunit gamma, mitochondrial OS=Drosophila melanogaster GN=ATPsyn-gamma (sp|O01666|ATPG_DROME)	sp|O01666|ATPG_DROME	33 kDa	TRUE	unknown	2	3	9	10	9	12	10	12	9	12	0	0	1	1	7	7	7	5	7	6
168.1	TRUE	Empty	ATP synthase subunit gamma, mitochondrial OS=Drosophila melanogaster GN=ATPsyn-gamma	sp|O01666|ATPG_DROME	33 kDa	TRUE	unknown	2	3	9	10	9	12	10	12	9	12	0	0	1	1	7	7	7	5	7	6
169	TRUE	Empty	Catalase OS=Drosophila melanogaster GN=Cat	sp|P17336|CATA_DROME	57 kDa	TRUE	unknown	0	0	7	7	10	3	6	2	9	3	0	0	3	0	10	1	9	4	6	4
170	TRUE	Empty	Cluster of CG10206 protein OS=Drosophila melanogaster GN=nop5 (tr|Q9U5W4|Q9U5W4_DROME)	tr|Q9U5W4|Q9U5W4_DROME	57 kDa	TRUE	unknown	0	1	8	8	7	8	5	10	5	11	0	0	0	1	3	4	3	8	9	11
170.1	TRUE	Empty	CG10206 protein OS=Drosophila melanogaster GN=nop5	tr|Q9U5W4|Q9U5W4_DROME	57 kDa	TRUE	unknown	0	1	8	8	7	8	5	10	5	11	0	0	0	1	3	4	3	8	9	11
171	TRUE	Empty	Nucleosome assembly protein NAP-1 OS=Drosophila melanogaster GN=Nap1	tr|Q24150|Q24150_DROME	43 kDa		unknown	1	1	3	8	4	8	4	7	9	9	0	0	4	3	3	9	4	4	4	4
174	TRUE	Empty	Histone H4 OS=Drosophila melanogaster GN=His4	sp|P84040|H4_DROME	11 kDa		unknown	3	5	2	2	2	2	3	1	2	3	0	0	6	1	8	7	5	6	6	8
175	TRUE	Empty	CG4164 OS=Drosophila melanogaster GN=CG4164	tr|Q9VPQ2|Q9VPQ2_DROME	40 kDa		unknown	3	5	2	5	3	3	3	4	4	5	0	0	6	2	3	2	4	5	9	8
176	TRUE	Empty	Isoform C of Eukaryotic translation initiation factor 2 subunit 3 OS=Drosophila melanogaster GN=Su(var)3-9	sp|Q24208-2|IF2G_DROME	50 kDa	TRUE	unknown	2	4	6	9	10	9	6	8	8	8	0	0	5	4	3	6	6	3	8	6
177	TRUE	Empty	Cluster of Isoform A of Protein disulfide-isomerase OS=Drosophila melanogaster GN=Pdi (sp|P54399-1|PDI_DROME)	sp|P54399-1|PDI_DROME	56 kDa	TRUE	unknown	0	0	0	3	0	3	0	1	5	0	0	0	2	0	11	0	16	3	6	1
177.1	TRUE	Empty	Isoform A of Protein disulfide-isomerase OS=Drosophila melanogaster GN=Pdi	sp|P54399-1|PDI_DROME	56 kDa	TRUE	unknown	0	0	0	3	0	3	0	1	5	0	0	0	2	0	11	0	16	3	6	1
178	TRUE	Empty	Cluster of Filamin isoform A OS=Drosophila melanogaster GN=cher (tr|Q9GQV2|Q9GQV2_DROME)	tr|Q9GQV2|Q9GQV2_DROME [2]	239 kDa	TRUE	unknown	0	16	9	11	4	9	8	11	7	12	49	43	108	0	36	27	2	0	3	0
178.1	TRUE	Empty	Filamin isoform A OS=Drosophila melanogaster GN=cher	tr|Q9GQV2|Q9GQV2_DROME	239 kDa	TRUE	unknown	0	16	9	11	4	9	8	11	7	12	0	0	108	0	36	27	2	0	3	0
178.2	TRUE	Empty	Filamin isoform A OS=Drosophila melanogaster GN=cher	Q9GQV2_DROME	239 kDa	TRUE	unknown	0	0	0	0	0	0	0	0	0	0	49	43	0	0	0	0	0	0	0	0
179	TRUE	Empty	BcDNA.LD02793 OS=Drosophila melanogaster GN=Prp19	tr|Q7KLW9|Q7KLW9_DROME	55 kDa		unknown	1	1	3	4	1	9	1	7	8	5	0	0	8	6	1	1	6	9	8	10
180	TRUE	Empty	Cluster of SD10611p OS=Drosophila melanogaster GN=alt (tr|Q95R41|Q95R41_DROME)	tr|Q95R41|Q95R41_DROME	61 kDa	TRUE	unknown	4	0	1	4	3	8	1	8	7	6	0	0	2	0	0	8	4	2	5	6
180.1	TRUE	Empty	SD10611p OS=Drosophila melanogaster GN=alt	tr|Q95R41|Q95R41_DROME	61 kDa	TRUE	unknown	4	0	1	4	3	8	1	8	7	6	0	0	2	0	0	8	4	2	5	6
181	TRUE	Empty	GH14689p OS=Drosophila melanogaster GN=Rpn6	tr|A1Z9U3|A1Z9U3_DROME	49 kDa		unknown	0	1	6	4	7	6	4	5	6	4	0	0	1	1	2	2	7	9	8	7
182	TRUE	Empty	CG6543, isoform A OS=Drosophila melanogaster GN=CG6543	tr|Q7JR58|Q7JR58_DROME	32 kDa		unknown	0	7	8	5	10	11	8	11	12	8	0	0	1	0	4	8	1	1	1	0
183	TRUE	Empty	Cluster of Lysine ketoglutarate reductase OS=Drosophila melanogaster GN=LKR (tr|Q9VLX0|Q9VLX0_DROME)	tr|Q9VLX0|Q9VLX0_DROME	103 kDa	TRUE	unknown	1	18	6	7	5	7	5	7	6	5	0	0	2	1	7	9	7	1	3	0
183.1	TRUE	Empty	Lysine ketoglutarate reductase OS=Drosophila melanogaster GN=LKR	tr|Q9VLX0|Q9VLX0_DROME	103 kDa	TRUE	unknown	1	18	6	7	5	7	5	7	6	5	0	0	2	1	7	9	7	1	3	0
184	TRUE	Empty	26S proteasome regulatory complex subunit p50 OS=Drosophila melanogaster GN=Tbp-1	tr|Q9V3V6|Q9V3V6_DROME	48 kDa	TRUE	unknown	0	7	8	5	6	10	5	8	7	6	0	0	1	0	3	7	5	7	5	7
185	TRUE	Empty	Cluster of Coatomer subunit beta OS=Drosophila melanogaster GN=betaCop (sp|P45437|COPB_DROME)	sp|P45437|COPB_DROME	107 kDa	TRUE	unknown	3	5	5	5	6	11	5	9	11	7	0	0	2	6	6	9	4	6	5	6
185.1	TRUE	Empty	Coatomer subunit beta OS=Drosophila melanogaster GN=betaCop	sp|P45437|COPB_DROME	107 kDa	TRUE	unknown	3	5	5	5	6	11	5	9	11	7	0	0	2	6	6	9	4	6	5	6
186	TRUE	Empty	Cluster of Isoform C of La-related protein OS=Drosophila melanogaster GN=larp (sp|Q9VAW5-1|LARP_DROME)	sp|Q9VAW5-1|LARP_DROME	151 kDa	TRUE	unknown	6	2	5	6	3	3	4	5	6	2	1	0	17	8	2	5	5	5	6	9
186.1	TRUE	Empty	Isoform C of La-related protein OS=Drosophila melanogaster GN=larp	sp|Q9VAW5-1|LARP_DROME	151 kDa	TRUE	unknown	6	2	5	6	3	3	4	5	6	2	1	0	17	8	2	5	5	5	6	9
186.2	TRUE	Empty	Isoform A of La-related protein OS=Drosophila melanogaster GN=larp	sp|Q9VAW5-2|LARP_DROME	106 kDa	TRUE	unknown	4	1	4	5	2	2	2	3	4	1	1	0	13	6	1	4	4	4	5	8
187	TRUE	Empty	Cluster of Isoform A of Tropomyosin-1, isoforms 9A/A/B OS=Drosophila melanogaster GN=Tm1 (sp|P06754-2|TPM1_DROME)	sp|P06754-2|TPM1_DROME [2]	29 kDa	TRUE	unknown	0	32	1	2	1	2	1	1	2	3	4	4	0	0	1	0	0	4	2	6
187.1	TRUE	Empty	Isoform A of Tropomyosin-1, isoforms 9A/A/B OS=Drosophila melanogaster GN=Tm1	sp|P06754-2|TPM1_DROME	29 kDa	TRUE	unknown	0	31	1	2	1	2	1	1	2	3	4	4	0	0	1	0	0	4	2	6
187.2	TRUE	Empty	Isoform B of Tropomyosin-1, isoforms 9A/A/B OS=Drosophila melanogaster GN=Tm1	sp|P06754-4|TPM1_DROME	39 kDa	TRUE	unknown	0	17	1	1	1	2	1	1	2	2	1	1	0	0	0	0	0	3	2	5
188	TRUE	Empty	Sec13 OS=Drosophila melanogaster GN=sec13	tr|Q9V3J4|Q9V3J4_DROME	40 kDa		unknown	14	4	3	3	3	5	2	5	6	2	0	0	4	7	3	4	8	6	7	6
189	TRUE	Empty	26S proteasome non-ATPase regulatory subunit 7 OS=Drosophila melanogaster GN=Mov34	sp|P26270|PSD7_DROME	38 kDa		unknown	2	2	3	5	4	5	3	5	5	4	0	0	2	2	3	5	6	8	6	5
190	TRUE	Empty	TEP4 protein OS=Drosophila melanogaster GN=TepIV	tr|Q9NFV5|Q9NFV5_DROME	168 kDa		unknown	0	0	10	1	10	12	6	10	6	10	0	0	0	0	0	0	4	5	8	2
191	TRUE	Empty	40S ribosomal protein S24 OS=Drosophila melanogaster GN=RpS24	tr|Q9W229|Q9W229_DROME	15 kDa		unknown	5	3	4	4	4	3	4	3	3	3	0	0	3	1	4	4	5	5	5	5
192	TRUE	Empty	Isoform 1 of Tripeptidyl-peptidase 2 OS=Drosophila melanogaster GN=TppII	sp|Q9V6K1-1|TPP2_DROME	159 kDa		unknown	0	0	0	5	1	1	2	2	2	4	0	0	2	1	0	0	22	8	14	7
193	TRUE	Empty	IP17351p OS=Drosophila melanogaster GN=RpL36A	tr|Q9VLT7|Q9VLT7_DROME	13 kDa		unknown	3	4	1	2	2	3	2	2	2	1	0	0	2	1	1	3	6	5	6	6
194	TRUE	Empty	Cluster of Isoform 1 of Proteasomal ubiquitin receptor ADRM1 homolog OS=Drosophila melanogaster GN=CG13349 (sp|Q7K2G1-1|ADRM1_DROME)	sp|Q7K2G1-1|ADRM1_DROME [4]	42 kDa	TRUE	unknown	0	1	3	6	3	6	2	3	5	4	0	0	4	4	0	3	6	5	8	9
194.1	TRUE	Empty	Isoform 1 of Proteasomal ubiquitin receptor ADRM1 homolog OS=Drosophila melanogaster GN=CG13349	sp|Q7K2G1-1|ADRM1_DROME (+1)	42 kDa	TRUE	unknown	0	1	3	6	3	6	2	3	5	4	0	0	4	4	0	3	6	5	8	8
194.2	TRUE	Empty	Isoform 2 of Proteasomal ubiquitin receptor ADRM1 homolog OS=Drosophila melanogaster GN=CG13349	sp|Q7K2G1-2|ADRM1_DROME (+1)	46 kDa	TRUE	unknown	0	1	3	5	3	6	2	3	5	4	0	0	3	3	0	3	5	4	7	8
195	TRUE	Empty	60S ribosomal protein L37a OS=Drosophila melanogaster GN=RpL37A	sp|Q9VMU4|RL37A_DROME	10 kDa		unknown	4	2	4	3	4	3	4	3	4	3	0	0	6	2	3	3	4	6	6	6
196	TRUE	Empty	CG33303 OS=Drosophila melanogaster GN=CG33303	tr|Q76NQ0|Q76NQ0_DROME	52 kDa		unknown	0	0	5	6	6	6	6	5	6	5	0	0	4	1	4	5	0	0	0	1
197	TRUE	Empty	CG9641, isoform B OS=Drosophila melanogaster GN=CG9641	tr|Q8IPZ5|Q8IPZ5_DROME	50 kDa		unknown	15	1	4	5	5	1	6	0	1	2	0	0	8	8	2	0	5	9	8	14
198	TRUE	Empty	Cluster of Cortactin OS=Drosophila melanogaster GN=Cortactin (tr|O96046|O96046_DROME)	tr|O96046|O96046_DROME	61 kDa	TRUE	unknown	0	0	2	1	0	7	0	3	9	5	0	0	4	9	4	6	3	10	5	6
198.1	TRUE	Empty	Cortactin OS=Drosophila melanogaster GN=Cortactin	tr|O96046|O96046_DROME	61 kDa	TRUE	unknown	0	0	2	1	0	7	0	3	9	5	0	0	4	9	4	6	3	10	5	6
199	TRUE	Empty	Eukaryotic translation initiation factor 3 subunit C OS=Drosophila melanogaster GN=eIF3-S8	sp|A1ZAX1|EIF3C_DROME	106 kDa		unknown	0	7	2	3	1	7	4	5	7	3	0	0	3	6	5	11	1	2	1	3
200	TRUE	Empty	Cluster of (Bos taurus) similar to alpha-tubulin I isoform 1 (IPI:CON_00700865.3|ENSEMBL:ENSBTAP00000016242)	IPI:CON_00700865.3|ENSEMBL:ENSBTAP00000016242 [4]	50 kDa	TRUE	unknown	15	15	16	17	20	18	17	18	20	18	7	10	14	18	16	19	13	15	17	19
200.1	TRUE	Empty	(Bos taurus) similar to alpha-tubulin I isoform 1	IPI:CON_00700865.3|ENSEMBL:ENSBTAP00000016242	50 kDa	TRUE	unknown	7	8	9	10	11	10	10	11	10	11	3	5	7	10	8	10	7	9	11	11
200.2	TRUE	Empty	Tubulin alpha-1 chain OS=Drosophila melanogaster GN=alphaTub84B	sp|P06603|TBA1_DROME (+2)	50 kDa	TRUE	unknown	15	15	14	15	19	17	14	16	20	15	0	0	13	18	16	19	13	15	17	19
200.3	TRUE	Empty	Tubulin alpha-2 chain OS=Drosophila melanogaster GN=alphaTub85E	sp|P06604|TBA2_DROME	50 kDa	TRUE	unknown	10	9	9	9	10	10	10	10	10	10	0	0	6	10	8	11	8	8	10	12
200.4	TRUE	Empty	Alpha-Tubulin at 84D, isoform B OS=Drosophila melanogaster GN=alphaTub84D	A4V2J2_DROME (+2)	50 kDa	TRUE	unknown	0	0	0	0	0	0	0	0	0	0	7	10	0	0	0	0	0	0	0	0
201	TRUE	Empty	SD14463p OS=Drosophila melanogaster GN=glo	tr|Q8IG99|Q8IG99_DROME	36 kDa		unknown	7	6	2	2	2	2	2	2	2	2	0	0	6	7	1	3	4	7	5	7
202	TRUE	Empty	Cluster of Isoform A of Cathepsin L OS=Drosophila melanogaster GN=Cp1 (sp|Q95029-2|CATL_DROME)	sp|Q95029-2|CATL_DROME	38 kDa	TRUE	unknown	1	1	7	7	5	6	4	5	9	6	0	0	4	2	3	3	1	3	2	5
202.1	TRUE	Empty	Isoform A of Cathepsin L OS=Drosophila melanogaster GN=Cp1	sp|Q95029-2|CATL_DROME	38 kDa	TRUE	unknown	1	1	7	7	5	6	4	5	9	6	0	0	4	2	3	3	1	3	2	5
202.2	TRUE	Empty	Isoform C of Cathepsin L OS=Drosophila melanogaster GN=Cp1	sp|Q95029-1|CATL_DROME	42 kDa	TRUE	unknown	1	1	7	7	5	6	4	5	9	6	0	0	4	2	3	3	1	3	2	5
203	TRUE	Empty	CG6453 OS=Drosophila melanogaster GN=CG6453	tr|Q9VJD1|Q9VJD1_DROME	62 kDa		unknown	0	1	1	4	3	8	1	7	8	5	0	0	0	0	0	1	8	4	7	1
204	TRUE	Empty	Cluster of 60S ribosomal protein L19 OS=Drosophila melanogaster GN=RpL19 (sp|P36241|RL19_DROME)	sp|P36241|RL19_DROME	24 kDa	TRUE	unknown	8	7	7	6	7	8	6	7	9	6	4	5	5	4	5	11	15	14	14	14
204.1	TRUE	Empty	60S ribosomal protein L19 OS=Drosophila melanogaster GN=RpL19	sp|P36241|RL19_DROME	24 kDa	TRUE	unknown	8	7	7	6	7	8	6	7	9	6	0	0	5	4	5	11	15	14	14	14
204.2	TRUE	Empty	60S ribosomal protein L19 OS=Drosophila melanogaster GN=RpL19	RL19_DROME	24 kDa	TRUE	unknown	0	0	0	0	0	0	0	0	0	0	4	5	0	0	0	0	0	0	0	0
205	TRUE	Empty	Cluster of Succinate dehydrogenase [ubiquinone] flavoprotein subunit, mitochondrial OS=Drosophila melanogaster GN=SdhA (sp|Q94523|DHSA_DROME)	sp|Q94523|DHSA_DROME	72 kDa	TRUE	unknown	2	7	7	8	8	7	7	9	7	7	0	0	1	0	3	5	5	2	1	2
205.1	TRUE	Empty	Succinate dehydrogenase [ubiquinone] flavoprotein subunit, mitochondrial OS=Drosophila melanogaster GN=SdhA	sp|Q94523|DHSA_DROME	72 kDa	TRUE	unknown	2	7	7	8	8	7	7	9	7	7	0	0	1	0	3	5	5	2	1	2
206	TRUE	Empty	Cluster of 40S ribosomal protein S18 OS=Drosophila melanogaster GN=RpS18 (sp|P41094|RS18_DROME)	sp|P41094|RS18_DROME	18 kDa	TRUE	unknown	11	8	9	8	10	7	8	9	7	7	3	3	9	5	8	11	15	14	17	13
206.1	TRUE	Empty	40S ribosomal protein S18 OS=Drosophila melanogaster GN=RpS18	sp|P41094|RS18_DROME	18 kDa	TRUE	unknown	11	8	9	8	10	7	8	9	7	7	0	0	9	5	8	11	15	14	17	13
206.2	TRUE	Empty	40S ribosomal protein S18 OS=Drosophila melanogaster GN=RpS18	RS18_DROME	18 kDa	TRUE	unknown	0	0	0	0	0	0	0	0	0	0	3	3	0	0	0	0	0	0	0	0
207	TRUE	Empty	Caspase OS=Drosophila melanogaster GN=Ice	sp|O01382|ICE_DROME	37 kDa	TRUE	unknown	0	0	3	5	5	2	4	5	5	4	0	0	0	1	1	2	0	0	0	0
208	TRUE	Empty	Proteasome subunit alpha type-7-1 OS=Drosophila melanogaster GN=Pros28.1	sp|P22769|PSA71_DROME	28 kDa	TRUE	unknown	3	4	5	5	4	5	5	5	4	7	0	0	1	2	0	1	8	6	8	7
209	TRUE	Empty	Cluster of RE62581p OS=Drosophila melanogaster GN=RpL21 (tr|Q9V9M7|Q9V9M7_DROME)	tr|Q9V9M7|Q9V9M7_DROME	18 kDa	TRUE	unknown	10	8	8	8	5	7	5	4	4	5	2	2	8	6	7	6	13	13	10	14
209.1	TRUE	Empty	RE62581p OS=Drosophila melanogaster GN=RpL21	tr|Q9V9M7|Q9V9M7_DROME	18 kDa	TRUE	unknown	10	8	8	8	5	7	5	4	4	5	0	0	8	6	7	6	13	13	10	14
209.2	TRUE	Empty	RE62581p OS=Drosophila melanogaster GN=RpL21	Q9V9M7_DROME	18 kDa	TRUE	unknown	0	0	0	0	0	0	0	0	0	0	2	2	0	0	0	0	0	0	0	0
210	TRUE	Empty	(Bos taurus) IGHM protein	IPI:CON_00718725.2|TREMBL:Q1RMK2	65 kDa		unknown	6	2	0	1	1	0	2	0	0	0	1	1	9	1	5	3	6	3	4	3
211	TRUE	Empty	Isoform D of 14-3-3 protein epsilon OS=Drosophila melanogaster GN=14-3-3epsilon	sp|P92177-1|1433E_DROME (+3)	30 kDa	TRUE	unknown	3	3	3	5	3	5	2	6	4	6	0	0	3	3	6	1	3	3	4	3
212	TRUE	Empty	Isoform B of La-related protein CG11505 OS=Drosophila melanogaster GN=CG11505	sp|Q9I7T7-1|Y1505_DROME (+1)	162 kDa		unknown	11	9	1	1	1	1	1	1	4	1	0	0	8	4	1	0	11	3	5	6
213	TRUE	Empty	Cluster of 40S ribosomal protein S8 OS=Drosophila melanogaster GN=RpS8 (sp|Q8MLY8|RS8_DROME)	sp|Q8MLY8|RS8_DROME	24 kDa	TRUE	unknown	14	11	13	11	10	12	10	10	13	12	8	8	9	6	8	10	16	15	18	14
213.1	TRUE	Empty	40S ribosomal protein S8 OS=Drosophila melanogaster GN=RpS8	sp|Q8MLY8|RS8_DROME	24 kDa	TRUE	unknown	14	11	13	11	10	12	10	10	13	12	0	0	9	6	8	10	16	15	18	14
213.2	TRUE	Empty	40S ribosomal protein S8 OS=Drosophila melanogaster GN=RpS8	RS8_DROME	24 kDa	TRUE	unknown	0	0	0	0	0	0	0	0	0	0	8	8	0	0	0	0	0	0	0	0
214	TRUE	Empty	40S ribosomal protein S20 OS=Drosophila melanogaster GN=RpS20	sp|P55828|RS20_DROME	13 kDa		unknown	2	3	1	2	2	2	1	2	2	1	0	0	3	1	2	2	3	3	3	3
215	TRUE	Empty	Isoform Gamma of Fructose-bisphosphate aldolase OS=Drosophila melanogaster GN=Ald	sp|P07764-1|ALF_DROME	39 kDa		unknown	0	0	3	2	2	16	2	18	10	15	0	0	0	0	2	2	0	0	0	0
216	TRUE	Empty	Voltage-dependent anion-selective channel OS=Drosophila melanogaster GN=porin	sp|Q94920|VDAC_DROME	31 kDa		unknown	0	0	7	6	4	10	6	10	8	6	0	0	1	0	4	3	0	0	0	0
217	TRUE	Empty	Cluster of CG5214 OS=Drosophila melanogaster GN=CG5214 (tr|Q9VGQ1|Q9VGQ1_DROME)	tr|Q9VGQ1|Q9VGQ1_DROME	50 kDa	TRUE	unknown	3	2	2	4	2	3	4	3	2	3	0	0	2	2	0	2	5	4	6	4
217.1	TRUE	Empty	CG5214 OS=Drosophila melanogaster GN=CG5214	tr|Q9VGQ1|Q9VGQ1_DROME	50 kDa	TRUE	unknown	3	2	2	4	2	3	4	3	2	3	0	0	2	2	0	2	5	4	6	4
218	TRUE	Empty	Cluster of RE33426p OS=Drosophila melanogaster GN=Nop56 (tr|Q8IGT5|Q8IGT5_DROME)	tr|Q8IGT5|Q8IGT5_DROME	55 kDa	TRUE	unknown	3	1	9	7	8	9	6	9	9	8	0	0	4	1	8	6	3	3	5	5
218.1	TRUE	Empty	RE33426p OS=Drosophila melanogaster GN=Nop56	tr|Q8IGT5|Q8IGT5_DROME	55 kDa	TRUE	unknown	3	1	9	7	8	9	6	9	9	8	0	0	4	1	8	6	3	3	5	5
220	TRUE	Empty	ATP synthase subunit O, mitochondrial OS=Drosophila melanogaster GN=Oscp	sp|Q24439|ATPO_DROME	22 kDa		unknown	0	0	6	7	9	8	7	12	10	10	0	0	0	0	2	3	2	1	1	3
221	TRUE	Empty	Lamin Dm0 OS=Drosophila melanogaster GN=Lam	sp|P08928|LAM0_DROME	71 kDa		unknown	0	0	2	1	2	8	5	11	9	9	0	0	2	0	15	8	2	0	2	11
222	TRUE	Empty	Eukaryotic translation initiation factor 3 subunit B OS=Drosophila melanogaster GN=eIF3-S9	sp|Q0E940|EIF3B_DROME (+1)	80 kDa		unknown	0	7	0	2	0	6	0	6	9	3	0	0	11	5	0	5	4	3	6	6
223	TRUE	Empty	Cluster of La protein homolog OS=Drosophila melanogaster GN=La (sp|P40796|LA_DROME)	sp|P40796|LA_DROME	45 kDa	TRUE	unknown	7	3	5	7	6	7	5	8	8	6	0	1	0	0	1	1	5	5	6	6
223.1	TRUE	Empty	La protein homolog OS=Drosophila melanogaster GN=La	sp|P40796|LA_DROME	45 kDa	TRUE	unknown	7	3	5	7	6	7	5	8	8	6	0	0	0	0	1	1	5	5	6	6
223.2	TRUE	Empty	La protein homolog OS=Drosophila melanogaster GN=La	LA_DROME	45 kDa	TRUE	unknown	0	0	0	0	0	0	0	0	0	0	0	1	0	0	0	0	0	0	0	0
224	TRUE	Empty	Beta-lactoglobulin - Bos taurus (Bovine).	IPI:CON_LACB|SWISS-PROT:P02754	18 kDa		unknown	6	0	0	2	0	0	0	0	0	0	0	0	4	1	2	0	9	7	9	9
225	TRUE	Empty	Cluster of Aspartyl-tRNA synthetase OS=Drosophila melanogaster GN=Aats-asp (tr|Q7K0E6|Q7K0E6_DROME)	tr|Q7K0E6|Q7K0E6_DROME	59 kDa	TRUE	unknown	11	1	4	5	4	6	4	7	4	7	1	1	5	9	4	4	16	16	20	16
225.1	TRUE	Empty	Aspartyl-tRNA synthetase OS=Drosophila melanogaster GN=Aats-asp	tr|Q7K0E6|Q7K0E6_DROME	59 kDa	TRUE	unknown	11	1	4	5	4	6	4	7	4	7	0	0	5	9	4	4	16	16	20	16
225.2	TRUE	Empty	Aspartyl-tRNA synthetase OS=Drosophila melanogaster GN=Aats-asp	Q7K0E6_DROME	59 kDa	TRUE	unknown	0	0	0	0	0	0	0	0	0	0	1	1	0	0	0	0	0	0	0	0
226	TRUE	Empty	GH07925p OS=Drosophila melanogaster GN=CG3902	tr|Q95U46|Q95U46_DROME	45 kDa		unknown	0	1	9	9	10	10	4	10	11	7	0	0	1	0	1	2	0	0	0	0
227	TRUE	Empty	CG3056, isoform A OS=Drosophila melanogaster GN=EG:132E8.1	tr|O76876|O76876_DROME	53 kDa	TRUE	unknown	9	1	3	3	3	1	2	1	1	1	0	0	11	9	0	0	6	12	8	14
228	TRUE	Empty	Cluster of Elongation factor Tu OS=Drosophila melanogaster GN=EfTuM (tr|A1Z9E3|A1Z9E3_DROME)	tr|A1Z9E3|A1Z9E3_DROME	54 kDa	TRUE	unknown	2	7	5	4	5	7	3	8	8	4	0	0	2	6	4	6	5	8	7	9
228.1	TRUE	Empty	Elongation factor Tu OS=Drosophila melanogaster GN=EfTuM	tr|A1Z9E3|A1Z9E3_DROME	54 kDa	TRUE	unknown	2	7	5	4	5	7	3	8	8	4	0	0	2	6	4	6	5	8	7	9
229	TRUE	Empty	Cluster of Isoform Long of Copia protein OS=Drosophila melanogaster GN=GIP (sp|P04146-1|COPIA_DROME)	sp|P04146-1|COPIA_DROME [2]	163 kDa	TRUE	unknown	4	0	2	4	4	2	3	2	3	2	1	2	4	6	0	0	3	6	2	8
229.1	TRUE	Empty	Isoform Long of Copia protein OS=Drosophila melanogaster GN=GIP	sp|P04146-1|COPIA_DROME	163 kDa	TRUE	unknown	4	0	1	4	3	2	2	2	3	2	1	2	4	6	0	0	3	6	2	8
229.2	TRUE	Empty	Isoform Short of Copia protein OS=Drosophila melanogaster GN=GIP	sp|P04146-2|COPIA_DROME	48 kDa	TRUE	unknown	4	0	2	4	4	2	3	2	3	2	1	2	4	6	0	0	3	6	2	8
230	TRUE	Empty	Cofilin/actin-depolymerizing factor homolog OS=Drosophila melanogaster GN=tsr	sp|P45594|CADF_DROME	17 kDa	TRUE	unknown	3	5	3	3	3	3	2	3	5	3	0	0	3	1	5	3	6	4	6	2
231	TRUE	Empty	Cluster of DnaJ-like-2, isoform A OS=Drosophila melanogaster GN=Droj2 (tr|Q9VFV9|Q9VFV9_DROME)	tr|Q9VFV9|Q9VFV9_DROME	45 kDa	TRUE	unknown	1	3	6	6	4	5	4	5	5	3	0	0	2	3	6	3	4	3	3	2
231.1	TRUE	Empty	DnaJ-like-2, isoform A OS=Drosophila melanogaster GN=Droj2	tr|Q9VFV9|Q9VFV9_DROME	45 kDa	TRUE	unknown	1	3	6	6	4	5	4	5	5	3	0	0	2	3	6	3	4	3	3	2
232	TRUE	Empty	Cluster of Histone H2A OS=Drosophila melanogaster GN=His2A (sp|P84051|H2A_DROME)	sp|P84051|H2A_DROME [2]	13 kDa	TRUE	unknown	2	6	3	2	3	4	3	3	3	4	1	1	2	0	3	3	7	7	8	8
232.1	TRUE	Empty	Histone H2A OS=Drosophila melanogaster GN=His2A	sp|P84051|H2A_DROME	13 kDa	TRUE	unknown	2	4	2	2	3	3	2	2	2	3	0	0	2	0	2	2	5	5	7	7
232.2	TRUE	Empty	Histone H2A.v OS=Drosophila melanogaster GN=His2Av	sp|P08985|H2AV_DROME	15 kDa	TRUE	unknown	1	4	2	1	1	2	2	2	2	2	0	0	1	0	2	2	4	4	3	3
232.3	TRUE	Empty	Histone H2A.v OS=Drosophila melanogaster GN=His2Av	H2AV_DROME	15 kDa	TRUE	unknown	0	0	0	0	0	0	0	0	0	0	1	1	0	0	0	0	0	0	0	0
233	TRUE	Empty	Isoform a of Annexin-B9 OS=Drosophila melanogaster GN=AnnIX	sp|P22464-1|ANXB9_DROME (+2)	36 kDa		unknown	0	3	1	3	1	2	1	4	5	1	0	0	5	0	3	1	4	2	3	1
234	TRUE	Empty	Dynein light chain 1, cytoplasmic OS=Drosophila melanogaster GN=ctp	sp|Q24117|DYL1_DROME	10 kDa		unknown	2	5	4	5	3	3	1	4	3	4	0	0	4	2	1	1	4	5	5	5
235	TRUE	Empty	60S acidic ribosomal protein P2 OS=Drosophila melanogaster GN=RpLP2	sp|P05389|RLA2_DROME	12 kDa		unknown	3	2	3	3	2	2	3	2	2	3	0	0	5	2	2	3	7	5	6	5
236	TRUE	Empty	Cluster of Histone H2B OS=Drosophila melanogaster GN=His2B (sp|P02283|H2B_DROME)	sp|P02283|H2B_DROME	14 kDa	TRUE	unknown	4	5	4	2	0	2	2	2	2	4	1	0	5	1	5	4	7	6	7	7
236.1	TRUE	Empty	Histone H2B OS=Drosophila melanogaster GN=His2B	sp|P02283|H2B_DROME	14 kDa	TRUE	unknown	4	5	4	2	0	2	2	2	2	4	0	0	5	1	5	4	7	6	7	7
236.2	TRUE	Empty	Histone H2B OS=Drosophila melanogaster GN=His2B	H2B_DROME	14 kDa	TRUE	unknown	0	0	0	0	0	0	0	0	0	0	1	0	0	0	0	0	0	0	0	0
237	TRUE	Empty	Cluster of Eukaryotic translation initiation factor 3 subunit I OS=Drosophila melanogaster GN=Trip1 (sp|O02195|EIF3I_DROME)	sp|O02195|EIF3I_DROME	36 kDa	TRUE	unknown	7	11	6	9	3	6	5	8	11	8	1	1	13	7	3	7	9	8	7	6
237.1	TRUE	Empty	Eukaryotic translation initiation factor 3 subunit I OS=Drosophila melanogaster GN=Trip1	sp|O02195|EIF3I_DROME	36 kDa	TRUE	unknown	7	11	6	9	3	6	5	8	11	8	0	0	13	7	3	7	9	8	7	6
237.2	TRUE	Empty	Eukaryotic translation initiation factor 3 subunit I OS=Drosophila melanogaster GN=Trip1	EIF3I_DROME	36 kDa	TRUE	unknown	0	0	0	0	0	0	0	0	0	0	1	1	0	0	0	0	0	0	0	0
238	TRUE	Empty	Cluster of CG2064 OS=Drosophila melanogaster GN=CG2064 (tr|A1Z729|A1Z729_DROME)	tr|A1Z729|A1Z729_DROME [2]	37 kDa	TRUE	unknown	0	4	7	2	9	11	7	9	2	10	0	0	0	0	1	1	0	0	0	0
238.1	TRUE	Empty	CG2064 OS=Drosophila melanogaster GN=CG2064	tr|A1Z729|A1Z729_DROME	37 kDa	TRUE	unknown	0	4	7	2	9	9	5	9	2	8	0	0	0	0	1	1	0	0	0	0
238.2	TRUE	Empty	CG2065 OS=Drosophila melanogaster GN=CG2065	tr|Q7JYX2|Q7JYX2_DROME	33 kDa	TRUE	unknown	0	1	3	2	3	4	4	3	2	5	0	0	0	0	1	0	0	0	0	0
238.3	TRUE	Empty	AT09608p OS=Drosophila melanogaster GN=CG30491;CG30495	tr|Q7JUS1|Q7JUS1_DROME	37 kDa	TRUE	unknown	0	1	2	2	2	2	1	2	2	2	0	0	0	0	1	0	0	0	0	0
239	TRUE	Empty	Probable 26S proteasome non-ATPase regulatory subunit 3 OS=Drosophila melanogaster GN=Rpn3	sp|P25161|PSMD3_DROME	56 kDa		unknown	0	2	4	3	8	4	3	5	7	7	0	0	0	1	2	7	4	4	4	4
240	TRUE	Empty	Cluster of 26S protease regulatory subunit 4 OS=Drosophila melanogaster GN=Pros26.4 (sp|P48601|PRS4_DROME)	sp|P48601|PRS4_DROME	49 kDa	TRUE	unknown	0	4	8	7	6	9	8	9	8	9	0	0	2	1	6	9	7	10	9	7
240.1	TRUE	Empty	26S protease regulatory subunit 4 OS=Drosophila melanogaster GN=Pros26.4	sp|P48601|PRS4_DROME	49 kDa	TRUE	unknown	0	4	8	7	6	9	8	9	8	9	0	0	2	1	6	9	7	10	9	7
241	TRUE	Empty	60S ribosomal protein L38 OS=Drosophila melanogaster GN=RpL38	sp|Q9W5N2|RL38_DROME	8 kDa		unknown	3	3	3	3	4	4	4	3	3	3	0	0	4	3	4	2	3	3	4	4
242	TRUE	Empty	Beta-casein - Bos taurus (Bovine).	IPI:CON_CASB|SWISS-PROT:P02666	24 kDa		unknown	2	0	1	0	0	0	1	0	0	1	0	0	1	0	2	2	4	5	5	4
243	TRUE	Empty	Isoform 1 of Serine/threonine-protein kinase Smg1 OS=Drosophila melanogaster GN=Smg1	sp|Q70PP2-1|SMG1_DROME	362 kDa		unknown	0	0	22	19	20	0	9	0	0	0	0	0	0	0	13	1	0	2	2	0
244	TRUE	Empty	Cluster of CG5726 OS=Drosophila melanogaster GN=CG5726 (tr|Q7JRH5|Q7JRH5_DROME)	tr|Q7JRH5|Q7JRH5_DROME	87 kDa	TRUE	unknown	9	1	0	0	0	0	0	0	2	0	0	0	5	4	0	1	14	5	14	5
244.1	TRUE	Empty	CG5726 OS=Drosophila melanogaster GN=CG5726	tr|Q7JRH5|Q7JRH5_DROME	87 kDa	TRUE	unknown	9	1	0	0	0	0	0	0	2	0	0	0	5	4	0	1	14	5	14	5
245	TRUE	Empty	Cluster of Protein lava lamp OS=Drosophila melanogaster GN=lva (sp|Q8MSS1|LVA_DROME)	sp|Q8MSS1|LVA_DROME	316 kDa	TRUE	unknown	0	0	3	7	4	10	5	15	16	13	0	0	6	0	1	2	2	1	0	2
245.1	TRUE	Empty	Protein lava lamp OS=Drosophila melanogaster GN=lva	sp|Q8MSS1|LVA_DROME	316 kDa	TRUE	unknown	0	0	3	7	4	10	5	15	16	13	0	0	6	0	1	2	2	1	0	2
246	TRUE	Empty	Alpha-S2-casein [Contains: Casocidin-1 - Bos taurus (Bovine).	IPI:CON_CASA2|SWISS-PROT:P02663	24 kDa	TRUE	unknown	3	0	0	0	0	0	0	0	0	0	0	0	2	0	2	0	12	7	9	7
247	TRUE	Empty	Cluster of Moira OS=Drosophila melanogaster GN=mor (tr|Q7KPY3|Q7KPY3_DROME)	tr|Q7KPY3|Q7KPY3_DROME	129 kDa	TRUE	unknown	14	0	1	0	0	2	1	1	4	3	0	0	3	3	1	0	12	8	13	12
247.1	TRUE	Empty	Moira OS=Drosophila melanogaster GN=mor	tr|Q7KPY3|Q7KPY3_DROME	129 kDa	TRUE	unknown	14	0	1	0	0	2	1	1	4	3	0	0	3	3	1	0	12	8	13	12
248	TRUE	Empty	CCHC-type zinc finger protein CG3800 OS=Drosophila melanogaster GN=CG3800	sp|Q8T8R1|Y3800_DROME	18 kDa		unknown	4	4	4	3	3	3	4	2	3	3	0	0	4	4	4	2	5	4	6	5
249	TRUE	Empty	40S ribosomal protein S12 OS=Drosophila melanogaster GN=RpS12	sp|P80455|RS12_DROME	15 kDa		unknown	3	0	3	3	3	4	3	3	3	4	0	0	7	4	3	3	1	2	4	3
250	TRUE	Empty	CG9577 OS=Drosophila melanogaster GN=CG9577	tr|Q9W5W8|Q9W5W8_DROME	34 kDa		unknown	0	1	6	6	6	7	4	7	7	7	0	0	2	1	1	2	2	3	1	3
251	TRUE	Empty	Cluster of CG7878 OS=Drosophila melanogaster GN=CG7878 (tr|Q7K4L8|Q7K4L8_DROME)	tr|Q7K4L8|Q7K4L8_DROME	79 kDa	TRUE	unknown	7	1	5	7	5	7	6	6	7	7	2	2	8	11	2	1	5	5	6	7
251.1	TRUE	Empty	CG7878 OS=Drosophila melanogaster GN=CG7878	tr|Q7K4L8|Q7K4L8_DROME	79 kDa	TRUE	unknown	7	1	5	7	5	7	6	6	7	7	0	0	8	11	2	1	5	5	6	7
251.2	TRUE	Empty	CG7878 OS=Drosophila melanogaster GN=CG7878	Q7K4L8_DROME	79 kDa	TRUE	unknown	0	0	0	0	0	0	0	0	0	0	2	2	0	0	0	0	0	0	0	0
252	TRUE	Empty	CG17838, isoform F OS=Drosophila melanogaster GN=CG17838	tr|A4V364|A4V364_DROME (+1)	59 kDa	TRUE	unknown	12	1	0	8	1	0	1	0	8	0	0	0	5	6	3	1	2	13	6	15
253	TRUE	Empty	Cluster of Isoform B of Ataxin-2 homolog OS=Drosophila melanogaster GN=Atx2 (sp|Q8SWR8-1|ATX2_DROME)	sp|Q8SWR8-1|ATX2_DROME	118 kDa	TRUE	unknown	7	5	2	1	2	1	2	0	2	0	0	0	4	3	1	1	9	7	7	8
253.1	TRUE	Empty	Isoform B of Ataxin-2 homolog OS=Drosophila melanogaster GN=Atx2	sp|Q8SWR8-1|ATX2_DROME	118 kDa	TRUE	unknown	7	5	2	1	2	1	2	0	2	0	0	0	4	3	1	1	9	7	7	8
253.2	TRUE	Empty	Isoform A of Ataxin-2 homolog OS=Drosophila melanogaster GN=Atx2	sp|Q8SWR8-2|ATX2_DROME (+1)	97 kDa	TRUE	unknown	7	5	2	1	2	1	2	0	2	0	0	0	4	3	1	1	9	7	7	8
254	TRUE	Empty	40S ribosomal protein S29 OS=Drosophila melanogaster GN=RpS29	sp|Q9VH69|RS29_DROME	7 kDa		unknown	4	2	2	3	3	3	3	2	2	3	0	0	2	1	3	3	4	4	3	4
255	TRUE	Empty	Cluster of Isoleucyl-tRNA synthetase, isoform A OS=Drosophila melanogaster GN=Aats-ile (tr|Q8MSW0|Q8MSW0_DROME)	tr|Q8MSW0|Q8MSW0_DROME [2]	141 kDa	TRUE	unknown	7	3	4	4	4	8	4	9	1	8	0	1	3	7	0	1	14	14	24	16
255.1	TRUE	Empty	Isoleucyl-tRNA synthetase, isoform A OS=Drosophila melanogaster GN=Aats-ile	tr|Q8MSW0|Q8MSW0_DROME	141 kDa	TRUE	unknown	7	3	4	4	4	8	4	9	1	8	0	0	3	7	0	1	14	14	24	16
255.2	TRUE	Empty	Isoleucyl-tRNA synthetase, isoform A OS=Drosophila melanogaster GN=Aats-ile	Q8MSW0_DROME	141 kDa	TRUE	unknown	0	0	0	0	0	0	0	0	0	0	0	1	0	0	0	0	0	0	0	0
256	TRUE	Empty	RE09547p OS=Drosophila melanogaster GN=RpL35	tr|Q8MT59|Q8MT59_DROME	14 kDa		unknown	2	1	2	3	2	2	1	2	2	2	0	0	1	1	2	1	2	3	3	2
257	TRUE	Empty	Cluster of Protein claret segregational OS=Drosophila melanogaster GN=ncd (sp|P20480|NCD_DROME)	sp|P20480|NCD_DROME [2]	77 kDa	TRUE	unknown	10	0	2	3	5	3	4	2	2	2	5	7	7	2	1	3	11	13	12	17
257.1	TRUE	Empty	Protein claret segregational OS=Drosophila melanogaster GN=ncd	sp|P20480|NCD_DROME	77 kDa	TRUE	unknown	10	0	2	3	5	3	4	2	2	2	0	0	7	2	1	3	11	13	12	17
257.2	TRUE	Empty	Protein claret segregational OS=Drosophila melanogaster GN=ncd	NCD_DROME	77 kDa	TRUE	unknown	0	0	0	0	0	0	0	0	0	0	5	7	0	0	0	0	0	0	0	0
258	TRUE	Empty	Eukaryotic translation initiation factor 5A OS=Drosophila melanogaster GN=eIF-5A	sp|Q9GU68|IF5A_DROME	18 kDa		unknown	0	4	4	2	4	4	3	6	2	3	0	0	2	2	1	2	2	3	3	4
259	TRUE	Empty	CG2918, isoform A OS=Drosophila melanogaster GN=EG:25E8.1	tr|O46067|O46067_DROME	103 kDa		unknown	0	0	0	8	1	11	0	9	16	2	0	0	0	0	0	6	0	0	0	0
260	TRUE	Empty	Cluster of Eb1, isoform A OS=Drosophila melanogaster GN=Eb1 (tr|Q7JZD3|Q7JZD3_DROME)	tr|Q7JZD3|Q7JZD3_DROME	33 kDa	TRUE	unknown	0	0	2	1	2	5	1	5	9	5	1	0	2	13	2	2	4	4	4	4
260.1	TRUE	Empty	Eb1, isoform A OS=Drosophila melanogaster GN=Eb1	tr|Q7JZD3|Q7JZD3_DROME	33 kDa	TRUE	unknown	0	0	2	1	2	5	1	5	9	5	0	0	2	13	2	2	4	4	4	4
260.2	TRUE	Empty	CG18190 OS=Drosophila melanogaster GN=CG18190	tr|A1ZBF1|A1ZBF1_DROME	29 kDa	TRUE	unknown	0	0	0	0	0	0	0	0	2	0	0	0	0	3	0	0	0	0	0	1
260.3	TRUE	Empty	Eb1, isoform A OS=Drosophila melanogaster GN=Eb1	Q7JZD3_DROME	33 kDa	TRUE	unknown	0	0	0	0	0	0	0	0	0	0	1	0	0	0	0	0	0	0	0	0
262	TRUE	Empty	Cluster of Myosin-VIIa OS=Drosophila melanogaster GN=ck (MYO7A_DROME)	MYO7A_DROME [2]	250 kDa	TRUE	unknown	1	0	3	18	3	1	1	1	1	0	42	42	1	0	1	2	0	0	0	0
262.1	TRUE	Empty	Myosin-VIIa OS=Drosophila melanogaster GN=ck	MYO7A_DROME	250 kDa	TRUE	unknown	0	0	0	0	0	0	0	0	0	0	42	42	0	0	0	0	0	0	0	0
262.2	TRUE	Empty	Myosin-VIIa OS=Drosophila melanogaster GN=ck	sp|Q9V3Z6|MYO7A_DROME	250 kDa	TRUE	unknown	1	0	3	18	3	1	1	1	1	0	0	0	1	0	1	2	0	0	0	0
262.3	TRUE	Empty	RH39293p OS=Drosophila melanogaster GN=Myo28B1	tr|Q7YU72|Q7YU72_DROME	120 kDa	TRUE	unknown	0	0	0	1	0	1	0	0	1	0	0	0	0	0	0	1	0	0	0	0
262.4	TRUE	Empty	RH39293p OS=Drosophila melanogaster GN=Myo28B1	Q7YU72_DROME	120 kDa	TRUE	unknown	0	0	0	0	0	0	0	0	0	0	1	1	0	0	0	0	0	0	0	0
263	TRUE	Empty	Cluster of Isoform VI of 14-3-3 protein zeta OS=Drosophila melanogaster GN=14-3-3zeta (sp|P29310-1|1433Z_DROME)	sp|P29310-1|1433Z_DROME [2]	28 kDa	TRUE	unknown	4	6	3	3	3	4	3	4	5	3	0	1	3	2	5	1	5	4	5	3
263.1	TRUE	Empty	Isoform VI of 14-3-3 protein zeta OS=Drosophila melanogaster GN=14-3-3zeta	sp|P29310-1|1433Z_DROME	28 kDa	TRUE	unknown	4	6	3	3	3	3	3	4	4	3	0	1	2	2	3	1	5	4	5	3
263.2	TRUE	Empty	Isoform VI' of 14-3-3 protein zeta OS=Drosophila melanogaster GN=14-3-3zeta	sp|P29310-2|1433Z_DROME	28 kDa	TRUE	unknown	4	5	3	3	3	4	3	4	5	3	0	1	2	2	4	1	4	3	4	2
263.3	TRUE	Empty	Isoform C of 14-3-3 protein zeta OS=Drosophila melanogaster GN=14-3-3zeta	sp|P29310-3|1433Z_DROME	28 kDa	TRUE	unknown	4	5	3	3	3	3	3	4	4	3	0	1	1	2	2	1	4	3	4	2
264	TRUE	Empty	Cluster of 60S acidic ribosomal protein P0 OS=Drosophila melanogaster GN=RpLP0 (sp|P19889|RLA0_DROME)	sp|P19889|RLA0_DROME	34 kDa	TRUE	unknown	14	11	11	14	13	13	12	14	14	14	7	8	13	11	10	10	17	18	17	16
264.1	TRUE	Empty	60S acidic ribosomal protein P0 OS=Drosophila melanogaster GN=RpLP0	sp|P19889|RLA0_DROME	34 kDa	TRUE	unknown	14	11	11	14	13	13	12	14	14	14	0	0	13	11	10	10	17	18	17	16
264.2	TRUE	Empty	60S acidic ribosomal protein P0 OS=Drosophila melanogaster GN=RpLP0	RLA0_DROME	34 kDa	TRUE	unknown	0	0	0	0	0	0	0	0	0	0	7	8	0	0	0	0	0	0	0	0
265	TRUE	Empty	Proteasome subunit beta type-1 OS=Drosophila melanogaster GN=Pros26	sp|P40304|PSB1_DROME	26 kDa		unknown	1	1	7	5	9	6	4	4	4	5	0	0	1	2	3	1	4	5	4	5
266	TRUE	Empty	ATP synthase subunit d, mitochondrial OS=Drosophila melanogaster GN=ATPsyn-d	sp|Q24251|ATP5H_DROME	20 kDa		unknown	3	3	6	4	5	5	6	8	6	6	0	0	0	0	2	2	3	3	2	3
267	TRUE	Empty	Cluster of Serine/threonine-protein phosphatase PP2A 65 kDa regulatory subunit OS=Drosophila melanogaster GN=Pp2A-29B (sp|P36179|2AAA_DROME)	sp|P36179|2AAA_DROME	65 kDa	TRUE	unknown	1	6	4	4	4	6	2	3	4	4	0	0	0	3	6	6	1	3	2	2
267.1	TRUE	Empty	Serine/threonine-protein phosphatase PP2A 65 kDa regulatory subunit OS=Drosophila melanogaster GN=Pp2A-29B	sp|P36179|2AAA_DROME	65 kDa	TRUE	unknown	1	6	4	4	4	6	2	3	4	4	0	0	0	3	6	6	1	3	2	2
268	TRUE	Empty	Cluster of Eukaryotic translation initiation factor 3 subunit E OS=Drosophila melanogaster GN=eIF3-S6 (sp|O77410|EIF3E_DROME)	sp|O77410|EIF3E_DROME	51 kDa	TRUE	unknown	2	1	3	4	1	1	1	2	2	0	0	0	0	2	3	3	2	3	4	2
268.1	TRUE	Empty	Eukaryotic translation initiation factor 3 subunit E OS=Drosophila melanogaster GN=eIF3-S6	sp|O77410|EIF3E_DROME	51 kDa	TRUE	unknown	2	1	3	4	1	1	1	2	2	0	0	0	0	2	3	3	2	3	4	2
269	TRUE	Empty	Ribosome production factor 2 homolog OS=Drosophila melanogaster GN=CG7993	sp|Q9VEB3|RPF2_DROME	36 kDa		unknown	0	0	2	5	3	5	3	6	7	5	0	0	5	2	2	4	1	3	1	4
270	TRUE	Empty	Cluster of GTP-binding nuclear protein Ran OS=Drosophila melanogaster GN=ran (sp|Q9VZ23|RAN_DROME)	sp|Q9VZ23|RAN_DROME [2]	25 kDa	TRUE	unknown	4	2	2	5	4	5	3	8	5	6	1	1	4	5	9	8	7	7	9	9
270.1	TRUE	Empty	GTP-binding nuclear protein Ran OS=Drosophila melanogaster GN=ran	sp|Q9VZ23|RAN_DROME (+1)	25 kDa	TRUE	unknown	4	2	2	5	4	5	3	8	5	6	0	0	4	5	9	8	7	7	9	9
270.2	TRUE	Empty	Ran, isoform B OS=Drosophila melanogaster GN=ran	A4V4A5_DROME (+1)	25 kDa	TRUE	unknown	0	0	0	0	0	0	0	0	0	0	1	1	0	0	0	0	0	0	0	0
271	TRUE	Empty	Cluster of Isoform A of C-terminal-binding protein OS=Drosophila melanogaster GN=CtBP (sp|O46036-2|CTBP_DROME)	sp|O46036-2|CTBP_DROME [2]	42 kDa	TRUE	unknown	0	1	6	5	4	5	3	5	5	3	0	0	1	0	3	2	2	2	2	2
271.1	TRUE	Empty	Isoform A of C-terminal-binding protein OS=Drosophila melanogaster GN=CtBP	sp|O46036-2|CTBP_DROME (+1)	42 kDa	TRUE	unknown	0	1	6	5	4	5	3	5	5	3	0	0	1	0	3	2	2	2	2	2
271.2	TRUE	Empty	Isoform E of C-terminal-binding protein OS=Drosophila melanogaster GN=CtBP	sp|O46036-1|CTBP_DROME	51 kDa	TRUE	unknown	0	1	6	5	4	5	3	5	5	3	0	0	1	0	3	2	2	2	2	2
272	TRUE	Empty	Proteasome subunit beta type-4 OS=Drosophila melanogaster GN=Prosbeta7	sp|Q9VNA5|PSB4_DROME	30 kDa		unknown	0	0	7	3	7	4	6	4	4	4	0	0	0	0	2	1	4	4	4	4
273	TRUE	Empty	Proteasome subunit beta type OS=Drosophila melanogaster GN=Prosbeta1	tr|A0AQH0|A0AQH0_DROME	24 kDa		unknown	0	0	6	3	8	5	4	7	3	6	0	0	0	1	0	1	1	2	4	3
274	TRUE	Empty	Y-box protein OS=Drosophila melanogaster GN=yps	tr|O46173|O46173_DROME	39 kDa		unknown	12	3	2	4	2	1	3	2	2	2	0	0	7	6	1	0	6	5	7	8
276	TRUE	Empty	ATP-dependent RNA helicase WM6 OS=Drosophila melanogaster GN=Hel25E	sp|Q27268|UAP56_DROME	49 kDa		unknown	0	7	2	3	2	5	2	4	4	2	0	0	2	0	3	6	2	1	2	1
277	TRUE	Empty	RuvB-like helicase 1 OS=Drosophila melanogaster GN=pont	sp|Q9VH07|RUVB1_DROME	50 kDa		unknown	1	0	4	3	4	5	6	5	8	6	0	0	3	3	3	4	4	3	3	2
278	TRUE	Empty	Cluster of CaBP1 OS=Drosophila melanogaster GN=CaBP1 (tr|Q9V438|Q9V438_DROME)	tr|Q9V438|Q9V438_DROME	47 kDa	TRUE	unknown	4	1	5	7	5	5	5	5	6	5	0	1	7	5	6	2	7	7	7	5
278.1	TRUE	Empty	CaBP1 OS=Drosophila melanogaster GN=CaBP1	tr|Q9V438|Q9V438_DROME	47 kDa	TRUE	unknown	4	1	5	7	5	5	5	5	6	5	0	0	7	5	6	2	7	7	7	5
278.2	TRUE	Empty	CaBP1 OS=Drosophila melanogaster GN=CaBP1	Q9V438_DROME	47 kDa	TRUE	unknown	0	0	0	0	0	0	0	0	0	0	0	1	0	0	0	0	0	0	0	0
279	TRUE	Empty	DNA-directed RNA polymerase II subunit RPB2 OS=Drosophila melanogaster GN=RpII140	sp|P08266|RPB2_DROME	134 kDa	TRUE	unknown	1	4	7	9	7	0	5	2	1	2	0	0	0	1	8	7	2	0	3	4
280	TRUE	Empty	Cluster of FI01544p OS=Drosophila melanogaster GN=Rab1 (tr|O18332|O18332_DROME)	tr|O18332|O18332_DROME [5]	23 kDa	TRUE	unknown	0	3	4	3	3	4	2	4	3	3	0	0	1	0	0	0	0	0	0	0
280.1	TRUE	Empty	FI01544p OS=Drosophila melanogaster GN=Rab1	tr|O18332|O18332_DROME	23 kDa	TRUE	unknown	0	3	2	2	2	1	1	2	1	1	0	0	1	0	0	0	0	0	0	0
280.2	TRUE	Empty	LD39986p OS=Drosophila melanogaster GN=Rab10	tr|O15971|O15971_DROME	23 kDa	TRUE	unknown	0	1	4	3	3	3	2	3	2	2	0	0	1	0	0	0	0	0	0	0
280.3	TRUE	Empty	Rab-protein 4, isoform A OS=Drosophila melanogaster GN=Rab4	tr|Q7KY04|Q7KY04_DROME	24 kDa	TRUE	unknown	0	0	1	1	1	0	1	1	0	0	0	0	0	0	0	0	0	0	0	0
280.4	TRUE	Empty	LD28840p OS=Drosophila melanogaster GN=Rab35	tr|Q95RH7|Q95RH7_DROME	17 kDa	TRUE	unknown	0	0	1	1	1	1	1	2	1	1	0	0	0	0	0	0	0	0	0	0
280.5	TRUE	Empty	LD44762p OS=Drosophila melanogaster GN=Rab8	tr|O18338|O18338_DROME	24 kDa	TRUE	unknown	0	1	2	2	2	1	1	2	1	1	0	0	1	0	0	0	0	0	0	0
280.6	TRUE	Empty	MIP20481p OS=Drosophila melanogaster GN=Rab14	tr|O18336|O18336_DROME	24 kDa	TRUE	unknown	0	0	1	1	1	0	1	1	0	0	0	0	0	0	0	0	0	0	0	0
280.7	TRUE	Empty	Chrowded OS=Drosophila melanogaster GN=chrw	tr|Q9V3C2|Q9V3C2_DROME	29 kDa	TRUE	unknown	0	0	1	1	1	0	1	1	0	0	0	0	0	0	0	0	0	0	0	0
280.8	TRUE	Empty	Ras-related protein Rab-26 OS=Drosophila melanogaster GN=Rab26	sp|Q9VP48|RAB26_DROME	43 kDa	TRUE	unknown	0	0	1	1	1	0	1	1	0	0	0	0	0	0	0	0	0	0	0	0
280.9	TRUE	Empty	RE14786p OS=Drosophila melanogaster GN=Rab30	tr|Q9VM50|Q9VM50_DROME	24 kDa	TRUE	unknown	0	0	1	1	1	0	1	1	0	0	0	0	0	0	0	0	0	0	0	0
280.1	TRUE	Empty	IP08419p OS=Drosophila melanogaster GN=Rab26	tr|Q8IPT6|Q8IPT6_DROME	45 kDa	TRUE	unknown	0	0	1	1	1	0	1	1	0	0	0	0	0	0	0	0	0	0	0	0
280.11	TRUE	Empty	RE48347p OS=Drosophila melanogaster GN=Rab-RP3	tr|O18339|O18339_DROME	25 kDa	TRUE	unknown	0	0	1	1	1	0	1	1	0	0	0	0	0	0	0	0	0	0	0	0
280.12	TRUE	Empty	RabX4 OS=Drosophila melanogaster GN=RabX4	tr|Q9VC31|Q9VC31_DROME	24 kDa	TRUE	unknown	0	0	1	1	1	0	1	1	0	0	0	0	0	0	0	0	0	0	0	0
280.13	TRUE	Empty	Ras-related protein Rab-3 OS=Drosophila melanogaster GN=Rab3	sp|P25228|RAB3_DROME	25 kDa	TRUE	unknown	0	0	1	1	1	0	1	1	0	0	0	0	0	0	0	0	0	0	0	0
281	TRUE	Empty	Isoform A of Proteasome subunit alpha type-3 OS=Drosophila melanogaster GN=Prosalpha7	sp|Q9V5C6-1|PSA3_DROME	28 kDa	TRUE	unknown	0	0	6	4	8	6	3	5	8	3	0	0	2	0	1	0	3	4	3	4
282	TRUE	Empty	Cluster of Thiolase OS=Drosophila melanogaster GN=Thiolase (tr|O77466|O77466_DROME)	tr|O77466|O77466_DROME	51 kDa	TRUE	unknown	4	9	7	7	9	12	6	13	13	11	0	0	6	1	6	14	8	8	10	9
282.1	TRUE	Empty	Thiolase OS=Drosophila melanogaster GN=Thiolase	tr|O77466|O77466_DROME	51 kDa	TRUE	unknown	4	9	7	7	9	12	6	13	13	11	0	0	6	1	6	14	8	8	10	9
283	TRUE	Empty	Cluster of 60S ribosomal protein L8 OS=Drosophila melanogaster GN=RpL8 (sp|Q9V3G1|RL8_DROME)	sp|Q9V3G1|RL8_DROME	28 kDa	TRUE	unknown	13	9	8	6	7	8	8	6	7	7	6	7	8	7	7	10	15	18	18	16
283.1	TRUE	Empty	60S ribosomal protein L8 OS=Drosophila melanogaster GN=RpL8	sp|Q9V3G1|RL8_DROME	28 kDa	TRUE	unknown	13	9	8	6	7	8	8	6	7	7	0	0	8	7	7	10	15	18	18	16
283.2	TRUE	Empty	60S ribosomal protein L8 OS=Drosophila melanogaster GN=RpL8	RL8_DROME	28 kDa	TRUE	unknown	0	0	0	0	0	0	0	0	0	0	6	7	0	0	0	0	0	0	0	0
284	TRUE	Empty	Cluster of Glutathione S-transferase 1-1 OS=Drosophila melanogaster GN=GstD1 (sp|P20432|GSTT1_DROME)	sp|P20432|GSTT1_DROME	24 kDa	TRUE	unknown	1	3	2	1	1	4	2	1	1	3	0	0	3	1	2	2	4	3	9	6
284.1	TRUE	Empty	Glutathione S-transferase 1-1 OS=Drosophila melanogaster GN=GstD1	sp|P20432|GSTT1_DROME	24 kDa	TRUE	unknown	1	3	2	1	1	4	2	1	1	3	0	0	3	1	2	2	4	3	9	6
285	TRUE	Empty	26S proteasome non-ATPase regulatory subunit 4 OS=Drosophila melanogaster GN=Pros54	sp|P55035|PSMD4_DROME	43 kDa		unknown	0	0	3	5	5	3	3	5	4	5	0	0	1	1	3	4	4	4	4	3
286	TRUE	Empty	NHP2-like protein 1 homolog OS=Drosophila melanogaster GN=hoip	sp|Q9U3Z7|NH2L1_DROME	14 kDa		unknown	3	4	3	4	4	4	4	3	5	4	0	0	4	3	4	2	3	4	4	5
287	TRUE	Empty	H/ACA ribonucleoprotein complex subunit 3 OS=Drosophila melanogaster GN=CG7637	sp|Q9V5P6|NOP10_DROME	8 kDa		unknown	3	3	2	2	2	2	2	3	2	3	0	0	2	1	2	3	4	2	4	3
288	TRUE	Empty	RE62393p OS=Drosophila melanogaster GN=yata	tr|Q9VAH7|Q9VAH7_DROME	97 kDa		unknown	0	0	4	9	6	8	0	7	13	7	0	0	1	10	2	3	2	6	3	9
289	TRUE	Empty	DNA topoisomerase 2 OS=Drosophila melanogaster GN=Top2	sp|P15348|TOP2_DROME	164 kDa		unknown	0	0	4	4	3	8	5	10	6	5	0	0	0	0	6	5	0	0	0	2
290	TRUE	Empty	Small nuclear ribonucleoprotein-associated protein B OS=Drosophila melanogaster GN=SmB	sp|Q05856|RSMB_DROME	21 kDa		unknown	4	1	2	2	2	4	3	4	5	4	0	0	3	3	2	2	4	5	3	3
292	TRUE	Empty	Replication protein A 70 kDa DNA-binding subunit OS=Drosophila melanogaster GN=RpA-70	sp|Q24492|RFA1_DROME	67 kDa		unknown	2	2	11	4	7	4	7	3	4	5	0	0	1	4	2	4	0	0	0	3
293	TRUE	Empty	Thioredoxin-like protein TXL OS=Drosophila melanogaster GN=Txl	tr|Q7KMR7|Q7KMR7_DROME	32 kDa		unknown	0	1	4	4	3	3	3	3	4	1	0	0	0	2	3	3	2	4	4	4
294	TRUE	Empty	26S proteasome non-ATPase regulatory subunit 6 OS=Drosophila melanogaster GN=Rpn7	sp|Q9V3G7|PSMD6_DROME	45 kDa		unknown	2	0	5	4	5	5	3	7	5	6	0	0	0	1	1	2	3	3	5	4
295	TRUE	Empty	40S ribosomal protein S26 OS=Drosophila melanogaster GN=RpS26	RS26_DROME (+1)	13 kDa		unknown	3	3	3	3	3	3	3	3	2	3	1	2	3	2	2	3	3	3	3	3
296	TRUE	Empty	Cluster of Ribonucleoside-diphosphate reductase large subunit OS=Drosophila melanogaster GN=RnrL (sp|P48591|RIR1_DROME)	sp|P48591|RIR1_DROME	92 kDa	TRUE	unknown	0	6	3	2	4	2	3	2	1	2	0	0	1	1	4	5	0	0	1	1
296.1	TRUE	Empty	Ribonucleoside-diphosphate reductase large subunit OS=Drosophila melanogaster GN=RnrL	sp|P48591|RIR1_DROME	92 kDa	TRUE	unknown	0	6	3	2	4	2	3	2	1	2	0	0	1	1	4	5	0	0	1	1
297	TRUE	Empty	Isoform A of Protein hu-li tai shao OS=Drosophila melanogaster GN=hts	sp|Q02645-1|HTS_DROME	128 kDa		unknown	2	7	1	0	0	3	0	6	7	2	0	1	1	3	0	2	1	1	2	4
298	TRUE	Empty	Cluster of CG32685 OS=Drosophila melanogaster GN=CG32685 (tr|Q9W2Y5|Q9W2Y5_DROME)	tr|Q9W2Y5|Q9W2Y5_DROME [2]	205 kDa	TRUE	unknown	18	19	0	0	0	0	0	0	0	0	0	0	6	5	0	0	5	5	4	4
298.1	TRUE	Empty	CG32685 OS=Drosophila melanogaster GN=CG32685	tr|Q9W2Y5|Q9W2Y5_DROME	205 kDa	TRUE	unknown	18	19	0	0	0	0	0	0	0	0	0	0	6	5	0	0	5	5	4	4
299	TRUE	Empty	Cluster of CG6370 OS=Drosophila melanogaster GN=CG6370 (tr|Q7K110|Q7K110_DROME)	tr|Q7K110|Q7K110_DROME	69 kDa	TRUE	unknown	0	0	5	6	6	8	4	7	6	8	0	0	2	0	2	3	0	0	0	0
299.1	TRUE	Empty	CG6370 OS=Drosophila melanogaster GN=CG6370	tr|Q7K110|Q7K110_DROME	69 kDa	TRUE	unknown	0	0	5	6	6	8	4	7	6	8	0	0	2	0	2	3	0	0	0	0
300	TRUE	Empty	Isoform B of Probable methylmalonate-semialdehyde dehydrogenase [acylating], mitochondrial OS=Drosophila melanogaster GN=CG17896	sp|Q7KW39-1|MMSA_DROME (+1)	56 kDa		unknown	0	0	7	4	5	5	4	4	6	3	0	1	3	0	4	2	2	1	0	0
301	TRUE	Empty	Cluster of CG6459 OS=Drosophila melanogaster GN=CG6459 (tr|Q7JXC4|Q7JXC4_DROME)	tr|Q7JXC4|Q7JXC4_DROME	29 kDa	TRUE	unknown	5	7	6	5	6	7	4	7	6	7	3	3	5	4	2	1	4	7	7	7
301.1	TRUE	Empty	CG6459 OS=Drosophila melanogaster GN=CG6459	tr|Q7JXC4|Q7JXC4_DROME	29 kDa	TRUE	unknown	5	7	6	5	6	7	4	7	6	7	0	0	5	4	2	1	4	7	7	7
301.2	TRUE	Empty	CG6459 OS=Drosophila melanogaster GN=CG6459	Q7JXC4_DROME	29 kDa	TRUE	unknown	0	0	0	0	0	0	0	0	0	0	3	3	0	0	0	0	0	0	0	0
302	TRUE	Empty	Probable cysteine desulfurase, mitochondrial OS=Drosophila melanogaster GN=CG12264	sp|Q9VKD3|NFS1_DROME	51 kDa	TRUE	unknown	0	2	3	3	5	3	2	3	3	4	0	0	0	0	6	4	1	0	1	0
303	TRUE	Empty	Aly OS=Drosophila melanogaster GN=Aly	tr|Q9V3E7|Q9V3E7_DROME	28 kDa		unknown	3	3	1	2	1	3	1	3	4	2	0	0	8	2	2	1	3	3	5	3
304	TRUE	Empty	Cluster of 40S ribosomal protein S15Aa OS=Drosophila melanogaster GN=RpS15Aa (sp|P48149|RS15A_DROME)	sp|P48149|RS15A_DROME [3]	15 kDa	TRUE	unknown	6	3	4	6	5	5	5	6	6	6	3	2	8	6	6	5	7	9	8	8
304.1	TRUE	Empty	40S ribosomal protein S15Aa OS=Drosophila melanogaster GN=RpS15Aa	sp|P48149|RS15A_DROME (+1)	15 kDa	TRUE	unknown	6	3	4	5	5	5	5	5	6	5	0	0	8	6	5	4	7	9	8	8
304.2	TRUE	Empty	40S ribosomal protein S15Ab OS=Drosophila melanogaster GN=RpS15Ab	sp|Q7KR04|RS15B_DROME	15 kDa	TRUE	unknown	4	2	3	4	3	3	3	4	4	4	0	0	5	4	4	5	4	6	5	5
304.3	TRUE	Empty	40S ribosomal protein S15Ab OS=Drosophila melanogaster GN=RpS15Ab	RS15B_DROME	15 kDa	TRUE	unknown	0	0	0	0	0	0	0	0	0	0	3	2	0	0	0	0	0	0	0	0
305	TRUE	Empty	Cluster of Isoform 3 of Gelsolin OS=Drosophila melanogaster GN=Gel (sp|Q07171-3|GELS_DROME)	sp|Q07171-3|GELS_DROME	98 kDa	TRUE	unknown	0	18	0	0	0	0	0	0	0	0	18	18	8	0	1	0	0	0	0	0
305.1	TRUE	Empty	Isoform 3 of Gelsolin OS=Drosophila melanogaster GN=Gel	sp|Q07171-3|GELS_DROME	98 kDa	TRUE	unknown	0	18	0	0	0	0	0	0	0	0	18	18	8	0	1	0	0	0	0	0
305.2	TRUE	Empty	Isoform 5 of Gelsolin OS=Drosophila melanogaster GN=Gel	sp|Q07171-5|GELS_DROME	59 kDa	TRUE	unknown	0	13	0	0	0	0	0	0	0	0	11	11	3	0	1	0	0	0	0	0
306	TRUE	Empty	40S ribosomal protein S19b OS=Drosophila melanogaster GN=RpS19b	sp|Q7KS38|RS19B_DROME	17 kDa		unknown	5	4	1	3	2	2	1	1	3	2	0	0	5	2	3	2	5	5	5	6
307	TRUE	Empty	Cluster of Probable elongation factor 1-beta OS=Drosophila melanogaster GN=Ef1beta (sp|O96827|EF1B_DROME)	sp|O96827|EF1B_DROME	24 kDa	TRUE	unknown	5	3	5	5	6	7	4	7	7	5	0	1	6	5	6	6	7	7	9	8
307.1	TRUE	Empty	Probable elongation factor 1-beta OS=Drosophila melanogaster GN=Ef1beta	sp|O96827|EF1B_DROME	24 kDa	TRUE	unknown	5	3	5	5	6	7	4	7	7	5	0	0	6	5	6	6	7	7	9	8
307.2	TRUE	Empty	Probable elongation factor 1-beta OS=Drosophila melanogaster GN=Ef1beta	EF1B_DROME	24 kDa	TRUE	unknown	0	0	0	0	0	0	0	0	0	0	0	1	0	0	0	0	0	0	0	0
308	TRUE	Empty	Cluster of Isoform 2 of Protein no-on-transient A OS=Drosophila melanogaster GN=nonA (sp|Q04047-2|NONA_DROME)	sp|Q04047-2|NONA_DROME [2]	77 kDa	TRUE	unknown	4	0	3	5	3	2	5	5	3	6	2	3	8	0	8	7	0	1	0	2
308.1	TRUE	Empty	Isoform 2 of Protein no-on-transient A OS=Drosophila melanogaster GN=nonA	sp|Q04047-2|NONA_DROME	77 kDa	TRUE	unknown	4	0	3	5	3	2	5	5	3	6	2	3	8	0	8	7	0	1	0	2
308.2	TRUE	Empty	Isoform 1 of Protein no-on-transient A OS=Drosophila melanogaster GN=nonA	sp|Q04047-1|NONA_DROME	77 kDa	TRUE	unknown	4	0	3	5	3	2	5	5	3	6	2	3	8	0	8	7	0	1	0	2
309	TRUE	Empty	CG5261, isoform A OS=Drosophila melanogaster GN=CG5261	tr|Q7KTK9|Q7KTK9_DROME	44 kDa		unknown	0	0	4	6	5	5	6	3	2	8	0	0	3	1	0	2	7	1	3	2
310	TRUE	Empty	Proteasome subunit alpha type-5 OS=Drosophila melanogaster GN=Prosalpha5	sp|Q95083|PSA5_DROME	27 kDa		unknown	0	0	3	5	6	4	5	4	5	5	0	0	0	0	1	1	5	5	6	2
311	TRUE	Empty	Mitochondrial transcription factor A, isoform B OS=Drosophila melanogaster GN=TFAM	tr|Q86BR8|Q86BR8_DROME	33 kDa		unknown	2	11	0	1	0	1	0	2	1	0	0	0	2	0	4	2	6	3	2	2
312	TRUE	Empty	Cluster of UDP-glucose:glycoprotein glucosyltransferase OS=Drosophila melanogaster GN=Ugt (sp|Q09332|UGGG_DROME)	sp|Q09332|UGGG_DROME	174 kDa	TRUE	unknown	0	0	1	3	2	2	0	5	4	2	0	0	0	7	2	6	3	1	2	1
312.1	TRUE	Empty	UDP-glucose:glycoprotein glucosyltransferase OS=Drosophila melanogaster GN=Ugt	sp|Q09332|UGGG_DROME	174 kDa	TRUE	unknown	0	0	1	3	2	2	0	5	4	2	0	0	0	7	2	6	3	1	2	1
313	TRUE	Empty	Ribosomal L1 domain-containing protein CG13096 OS=Drosophila melanogaster GN=CG13096	sp|Q9VLK2|Y3096_DROME	74 kDa		unknown	0	0	1	3	2	2	3	4	3	1	0	0	2	0	2	2	1	0	0	1
314	TRUE	Empty	Glycogenin, isoform C OS=Drosophila melanogaster GN=Glycogenin-RB	tr|C0PUZ9|C0PUZ9_DROME	31 kDa		unknown	4	3	0	1	0	0	0	0	0	0	0	0	0	0	0	0	7	7	8	7
315	TRUE	Empty	CG3731, isoform A OS=Drosophila melanogaster GN=CG3731	tr|Q9VFF0|Q9VFF0_DROME	52 kDa		unknown	2	7	4	2	3	5	3	4	5	5	0	0	0	0	4	2	4	0	2	0
316	TRUE	Empty	Cluster of Sec31, isoform B OS=Drosophila melanogaster GN=sec31 (tr|A1Z7J6|A1Z7J6_DROME)	tr|A1Z7J6|A1Z7J6_DROME	136 kDa	TRUE	unknown	0	4	2	1	2	9	0	11	11	4	0	0	0	4	1	5	2	0	0	0
316.1	TRUE	Empty	Sec31, isoform B OS=Drosophila melanogaster GN=sec31	tr|A1Z7J6|A1Z7J6_DROME	136 kDa	TRUE	unknown	0	4	2	1	2	9	0	11	11	4	0	0	0	4	1	5	2	0	0	0
317	TRUE	Empty	Cleavage and polyadenylation specificity factor subunit CG7185 OS=Drosophila melanogaster GN=CG7185	sp|Q9VSH4|CPSF6_DROME	71 kDa		unknown	9	0	5	4	5	4	3	4	5	4	0	0	9	5	3	2	2	1	2	2
318	TRUE	Empty	Kismet, isoform C OS=Drosophila melanogaster GN=kis	tr|B7Z002|B7Z002_DROME	593 kDa	TRUE	unknown	0	0	0	0	0	0	0	0	0	0	0	0	0	1	0	0	0	1	1	1
319	TRUE	Empty	Isoform B of Probable elongation factor 1-delta OS=Drosophila melanogaster GN=eEF1delta	sp|Q9VL18-1|EF1D_DROME	29 kDa		unknown	0	0	1	2	3	5	1	3	7	5	0	0	1	0	1	1	3	3	3	2
320	TRUE	Empty	Casein kinase II subunit alpha OS=Drosophila melanogaster GN=CkIIalpha	sp|P08181|CSK2A_DROME (+1)	40 kDa		unknown	2	2	1	3	1	3	0	4	2	0	0	0	0	0	1	2	1	2	3	2
321	TRUE	Empty	Cluster of Short stop, isoform O OS=Drosophila melanogaster GN=shot (tr|E1JH63|E1JH63_DROME)	tr|E1JH63|E1JH63_DROME [2]	628 kDa	TRUE	unknown	1	0	0	0	0	1	2	0	0	2	1	0	1	0	0	0	0	1	1	1
321.1	TRUE	Empty	Short stop, isoform O OS=Drosophila melanogaster GN=shot	tr|E1JH63|E1JH63_DROME	628 kDa	TRUE	unknown	1	0	0	0	0	1	2	0	0	2	0	0	1	0	0	0	0	1	1	1
321.2	TRUE	Empty	Short stop, isoform Q OS=Drosophila melanogaster GN=shot	tr|E1JH64|E1JH64_DROME	589 kDa	TRUE	unknown	1	0	0	0	0	1	2	0	0	2	0	0	1	0	0	0	0	1	1	1
321.3	TRUE	Empty	Short stop, isoform I OS=Drosophila melanogaster GN=shot	B7YZG3_DROME (+6)	614 kDa	TRUE	unknown	0	0	0	0	0	0	0	0	0	0	1	0	0	0	0	0	0	0	0	0
322	TRUE	Empty	Probable H/ACA ribonucleoprotein complex subunit 1 OS=Drosophila melanogaster GN=CG4038	sp|Q7KVQ0|GAR1_DROME	23 kDa		unknown	2	2	2	3	3	3	3	3	4	2	0	0	5	2	1	2	1	2	3	3
323	TRUE	Empty	Isoform A of Poly(U)-binding-splicing factor half pint OS=Drosophila melanogaster GN=pUf68	sp|Q8T6B9-1|PUF68_DROME	68 kDa		unknown	5	1	1	2	2	3	2	3	6	4	0	0	1	0	3	2	2	2	2	2
324	TRUE	Empty	LD07162p OS=Drosophila melanogaster GN=vig	tr|Q9V426|Q9V426_DROME	53 kDa	TRUE	unknown	6	6	2	3	1	3	1	2	6	3	0	0	5	2	0	1	2	2	3	2
325	TRUE	Empty	Cluster of Isoform A of Hepatocyte growth factor-regulated tyrosine kinase substrate OS=Drosophila melanogaster GN=Hrs (sp|Q960X8-2|HRS_DROME)	sp|Q960X8-2|HRS_DROME [2]	72 kDa	TRUE	unknown	1	5	2	1	4	1	1	2	3	1	0	0	1	4	0	0	6	5	6	5
325.1	TRUE	Empty	Isoform A of Hepatocyte growth factor-regulated tyrosine kinase substrate OS=Drosophila melanogaster GN=Hrs	sp|Q960X8-2|HRS_DROME	72 kDa	TRUE	unknown	1	4	2	1	3	1	1	2	3	1	0	0	1	3	0	0	5	5	6	5
325.2	TRUE	Empty	Hepatocyte growth factor regulated tyrosine kinase substrate, isoform D OS=Drosophila melanogaster GN=Hrs	tr|B7YZZ4|B7YZZ4_DROME	19 kDa	TRUE	unknown	0	1	0	0	1	0	0	0	0	0	0	0	0	1	0	0	1	0	0	0
325.3	TRUE	Empty	Isoform B of Hepatocyte growth factor-regulated tyrosine kinase substrate OS=Drosophila melanogaster GN=Hrs	sp|Q960X8-1|HRS_DROME	85 kDa	TRUE	unknown	1	5	2	1	4	1	1	2	3	1	0	0	1	4	0	0	6	5	6	5
326	TRUE	Empty	Bicoid mRNA stability factor OS=Drosophila melanogaster GN=bsf	tr|Q95NR4|Q95NR4_DROME	157 kDa		unknown	0	2	5	0	7	4	3	5	3	4	0	0	0	0	0	4	0	0	0	0
327	TRUE	Empty	Cluster of 60S ribosomal protein L27a OS=Drosophila melanogaster GN=RpL27A (sp|P41092|RL27A_DROME)	sp|P41092|RL27A_DROME	17 kDa	TRUE	unknown	6	6	8	8	7	8	6	6	7	8	5	5	5	5	5	4	9	9	9	9
327.1	TRUE	Empty	60S ribosomal protein L27a OS=Drosophila melanogaster GN=RpL27A	sp|P41092|RL27A_DROME	17 kDa	TRUE	unknown	6	6	8	8	7	8	6	6	7	8	0	0	5	5	5	4	9	9	9	9
327.2	TRUE	Empty	60S ribosomal protein L27a OS=Drosophila melanogaster GN=RpL27A	RL27A_DROME	17 kDa	TRUE	unknown	0	0	0	0	0	0	0	0	0	0	5	5	0	0	0	0	0	0	0	0
328	TRUE	Empty	CG3689, isoform C OS=Drosophila melanogaster GN=CG3689	tr|Q0E8G6|Q0E8G6_DROME	27 kDa		unknown	5	0	3	3	3	3	2	3	4	3	0	0	7	2	0	1	2	2	2	3
329	TRUE	Empty	Cluster of Histone H3 OS=Drosophila melanogaster GN=His3 (sp|P02299|H3_DROME)	sp|P02299|H3_DROME [2]	15 kDa	TRUE	unknown	0	0	0	0	1	0	0	0	0	0	0	0	0	0	2	1	3	3	7	5
329.1	TRUE	Empty	Histone H3 OS=Drosophila melanogaster GN=His3	sp|P02299|H3_DROME	15 kDa	TRUE	unknown	0	0	0	0	0	0	0	0	0	0	0	0	0	0	2	1	3	3	6	5
329.2	TRUE	Empty	Histone H3.3 OS=Drosophila melanogaster GN=His3.3A	sp|P84249|H33_DROME	15 kDa	TRUE	unknown	0	0	0	0	1	0	0	0	0	0	0	0	0	0	2	1	3	3	6	5
330	TRUE	Empty	Superoxide dismutase [Cu-Zn] OS=Drosophila melanogaster GN=Sod	sp|P61851|SODC_DROME	16 kDa		unknown	1	2	6	2	4	4	5	4	1	4	0	0	4	2	2	2	4	3	4	3
331	TRUE	Empty	Eukaryotic translation initiation factor 3 subunit G-1 OS=Drosophila melanogaster GN=eIF3-S4-1	sp|Q9W4X7|EI3G1_DROME	30 kDa	TRUE	unknown	1	5	2	2	3	4	2	3	3	2	0	0	3	2	2	2	3	2	2	2
332	TRUE	Empty	AT07585p OS=Drosophila melanogaster GN=CG12493	tr|Q9VZ88|Q9VZ88_DROME	33 kDa		unknown	3	0	3	4	4	4	3	5	4	4	0	0	1	3	2	2	1	2	2	4
333	TRUE	Empty	Cluster of DnaJ protein homolog 1 OS=Drosophila melanogaster GN=DnaJ-1 (sp|Q24133|DNAJ1_DROME)	sp|Q24133|DNAJ1_DROME	37 kDa	TRUE	unknown	0	1	6	7	8	1	7	2	3	3	0	0	8	1	7	3	1	1	1	1
333.1	TRUE	Empty	DnaJ protein homolog 1 OS=Drosophila melanogaster GN=DnaJ-1	sp|Q24133|DNAJ1_DROME	37 kDa	TRUE	unknown	0	1	6	7	8	1	7	2	3	3	0	0	8	1	7	3	1	1	1	1
334	TRUE	Empty	Cluster of Flotillin 2, isoform G OS=Drosophila melanogaster GN=Flo-2 (tr|E1JJL2|E1JJL2_DROME)	tr|E1JJL2|E1JJL2_DROME [2]	38 kDa	TRUE	unknown	0	0	3	6	2	6	4	5	9	6	0	0	5	0	2	3	0	0	0	0
334.1	TRUE	Empty	Flotillin 2, isoform G OS=Drosophila melanogaster GN=Flo-2	tr|E1JJL2|E1JJL2_DROME	38 kDa	TRUE	unknown	0	0	3	5	2	5	4	5	8	6	0	0	5	0	2	2	0	0	0	0
334.2	TRUE	Empty	Flotillin 2, isoform G OS=Drosophila melanogaster GN=Flo-2	sp|O61492-2|FLOT2_DROME	47 kDa	TRUE	unknown	0	0	3	6	2	6	4	5	9	6	0	0	5	0	2	3	0	0	0	0
334.3	TRUE	Empty	Flotillin 2, isoform G OS=Drosophila melanogaster GN=Flo-2	sp|O61492-3|FLOT2_DROME	45 kDa	TRUE	unknown	0	0	3	6	2	6	4	5	9	6	0	0	5	0	2	3	0	0	0	0
334.4	TRUE	Empty	Flotillin 2, isoform G OS=Drosophila melanogaster GN=Flo-2	sp|O61492-1|FLOT2_DROME	48 kDa	TRUE	unknown	0	0	3	6	2	6	4	5	9	6	0	0	5	0	2	3	0	0	0	0
335	TRUE	Empty	Serine/threonine-protein phosphatase Pgam5, mitochondrial OS=Drosophila melanogaster GN=Pgam5	sp|O46084|PGAM5_DROME	33 kDa	TRUE	unknown	2	0	1	2	1	2	1	1	2	1	0	0	0	0	0	0	3	2	3	2
336	TRUE	Empty	Isoform A of Protein shuttle craft OS=Drosophila melanogaster GN=stc	sp|P40798-1|STC_DROME (+1)	123 kDa		unknown	0	0	9	3	6	0	5	0	0	0	0	0	1	0	2	0	0	3	1	3
337	TRUE	Empty	Cluster of Isoform A of Dynein heavy chain, cytoplasmic OS=Drosophila melanogaster GN=Dhc64C (sp|P37276-1|DYHC_DROME)	sp|P37276-1|DYHC_DROME [2]	530 kDa	TRUE	unknown	0	0	0	2	0	1	0	0	0	0	0	0	0	0	0	1	0	0	0	0
337.1	TRUE	Empty	Isoform A of Dynein heavy chain, cytoplasmic OS=Drosophila melanogaster GN=Dhc64C	sp|P37276-1|DYHC_DROME	530 kDa	TRUE	unknown	0	0	0	2	0	1	0	0	0	0	0	0	0	0	0	1	0	0	0	0
337.2	TRUE	Empty	Isoform C of Dynein heavy chain, cytoplasmic OS=Drosophila melanogaster GN=Dhc64C	sp|P37276-2|DYHC_DROME	530 kDa	TRUE	unknown	0	0	0	2	0	1	0	0	0	0	0	0	0	0	0	1	0	0	0	0
338	TRUE	Empty	ATP citrate lyase, isoform F OS=Drosophila melanogaster GN=ATPCL	tr|E2QCF1|E2QCF1_DROME	120 kDa		unknown	0	14	1	0	0	7	0	12	1	2	0	0	0	0	0	4	1	0	2	1
339	TRUE	Empty	Dihydrolipoyl dehydrogenase OS=Drosophila melanogaster GN=CG7430	tr|Q9VVL7|Q9VVL7_DROME	53 kDa		unknown	2	1	0	0	0	2	1	3	3	2	0	0	1	0	0	0	9	5	7	6
340	TRUE	Empty	Lethal (1) G0230 OS=Drosophila melanogaster GN=l(1)G0230	tr|Q9W2X6|Q9W2X6_DROME	17 kDa		unknown	2	1	4	4	4	4	4	5	5	3	0	0	1	0	1	1	3	3	2	2
341	TRUE	Empty	Eukaryotic translation initiation factor 3 subunit H OS=Drosophila melanogaster GN=eIF-3p40	sp|Q9U9Q4|EIF3H_DROME	38 kDa		unknown	2	3	2	3	2	3	2	4	5	3	0	0	2	3	3	2	2	2	2	2
342	TRUE	Empty	Myosin-IA OS=Drosophila melanogaster GN=Myo31DF	sp|Q23978|MY31D_DROME	117 kDa	TRUE	unknown	0	0	5	1	6	4	3	4	0	3	0	0	1	2	1	3	0	0	0	0
343	TRUE	Empty	Probable glutaminyl-tRNA synthetase OS=Drosophila melanogaster GN=Aats-gln	sp|Q9Y105|SYQ_DROME	88 kDa		unknown	5	0	2	2	0	2	0	2	0	1	0	0	1	2	0	0	8	7	6	8
344	TRUE	Empty	LD43045p OS=Drosophila melanogaster GN=Nup358	tr|Q8SWV7|Q8SWV7_DROME	145 kDa		unknown	0	1	0	0	0	4	0	5	7	1	0	0	0	4	0	0	6	11	9	15
345	TRUE	Empty	Cluster of Isoform A of Ferrochelatase, mitochondrial OS=Drosophila melanogaster GN=Fech (sp|Q9V9S8-1|HEMH_DROME)	sp|Q9V9S8-1|HEMH_DROME	44 kDa	TRUE	unknown	3	5	2	0	2	2	1	3	0	3	0	0	0	0	3	1	1	0	2	1
345.1	TRUE	Empty	Isoform A of Ferrochelatase, mitochondrial OS=Drosophila melanogaster GN=Fech	sp|Q9V9S8-1|HEMH_DROME	44 kDa	TRUE	unknown	3	5	2	0	2	2	1	3	0	3	0	0	0	0	3	1	1	0	2	1
345.2	TRUE	Empty	Isoform C of Ferrochelatase, mitochondrial OS=Drosophila melanogaster GN=Fech	sp|Q9V9S8-3|HEMH_DROME	32 kDa	TRUE	unknown	3	5	1	0	1	1	0	2	0	2	0	0	0	0	3	0	1	0	2	1
346	TRUE	Empty	Chromosomal protein D1 OS=Drosophila melanogaster GN=D1	sp|P22058|CPD1_DROME (+1)	37 kDa		unknown	1	7	2	2	1	1	2	2	1	4	0	0	5	1	3	2	2	1	2	3
347	TRUE	Empty	Profilin OS=Drosophila melanogaster GN=chic	sp|P25843|PROF_DROME	14 kDa		unknown	0	3	2	0	3	1	1	2	1	0	0	0	1	0	2	0	2	2	3	3
348	TRUE	Empty	BcDNA.LD29885 OS=Drosophila melanogaster GN=epsilonCOP	tr|Q9Y0Y5|Q9Y0Y5_DROME	35 kDa	TRUE	unknown	0	3	1	2	1	3	2	2	4	3	0	0	2	1	1	2	2	1	3	1
349	TRUE	Empty	Muscle-specific protein 300, isoform D OS=Drosophila melanogaster GN=Msp-300	tr|Q4ABH1|Q4ABH1_DROME	1405 kDa	TRUE	unknown	0	1	0	0	0	0	0	0	0	0	0	0	0	4	0	0	0	0	0	0
350	TRUE	Empty	Isoform B of Enolase OS=Drosophila melanogaster GN=Eno	sp|P15007-1|ENO_DROME	54 kDa		unknown	0	0	3	2	4	3	2	4	2	2	0	0	1	0	4	2	4	2	2	0
351	TRUE	Empty	LD47602p OS=Drosophila melanogaster GN=SH3PX1	tr|Q9NCC3|Q9NCC3_DROME	63 kDa		unknown	0	3	0	0	0	1	0	0	0	0	0	0	0	0	1	3	0	0	0	0
352	TRUE	Empty	V-type proton ATPase subunit B OS=Drosophila melanogaster GN=Vha55	sp|P31409|VATB_DROME (+1)	55 kDa		unknown	0	2	3	3	2	5	3	5	6	5	0	0	1	0	4	1	1	0	1	0
353	TRUE	Empty	Cluster of Isoform A of Lon protease homolog, mitochondrial OS=Drosophila melanogaster GN=CG8798 (sp|Q7KUT2-2|LONM_DROME)	sp|Q7KUT2-2|LONM_DROME	113 kDa	TRUE	unknown	0	1	0	1	1	8	1	13	6	7	0	0	0	1	0	1	1	0	1	1
353.1	TRUE	Empty	Isoform A of Lon protease homolog, mitochondrial OS=Drosophila melanogaster GN=CG8798	sp|Q7KUT2-2|LONM_DROME	113 kDa	TRUE	unknown	0	1	0	1	1	8	1	13	6	7	0	0	0	1	0	1	1	0	1	1
353.2	TRUE	Empty	Isoform C of Lon protease homolog, mitochondrial OS=Drosophila melanogaster GN=CG8798	sp|Q7KUT2-1|LONM_DROME	115 kDa	TRUE	unknown	0	1	0	1	1	8	1	13	6	7	0	0	0	1	0	1	1	0	1	1
354	TRUE	Empty	GH11341p OS=Drosophila melanogaster GN=Rpn5	tr|Q9V3Z4|Q9V3Z4_DROME	58 kDa		unknown	0	0	4	1	3	3	1	2	2	4	0	0	0	0	1	3	2	3	4	4
355	TRUE	Empty	Delta-coatomer protein, isoform B OS=Drosophila melanogaster GN=deltaCOP	tr|Q7K7G0|Q7K7G0_DROME	58 kDa		unknown	0	0	2	2	3	6	1	5	9	2	0	0	1	3	1	4	3	3	6	4
356	TRUE	Empty	Probable arginyl-tRNA synthetase, cytoplasmic OS=Drosophila melanogaster GN=Aats-arg	sp|Q9VXN4|SYRC_DROME	76 kDa		unknown	3	0	0	0	0	0	0	0	0	0	0	0	0	2	0	1	7	7	10	8
357	TRUE	Empty	LD15904p OS=Drosophila melanogaster GN=pzg	tr|Q9VP57|Q9VP57_DROME	105 kDa		unknown	1	3	1	1	1	1	1	1	1	2	0	0	2	2	1	2	3	6	5	7
358	TRUE	Empty	Cluster of 40S ribosomal protein S4 OS=Drosophila melanogaster GN=RpS4 (sp|P41042|RS4_DROME)	sp|P41042|RS4_DROME	29 kDa	TRUE	unknown	19	16	13	14	13	15	12	12	16	13	9	8	19	13	10	15	22	21	21	20
358.1	TRUE	Empty	40S ribosomal protein S4 OS=Drosophila melanogaster GN=RpS4	sp|P41042|RS4_DROME	29 kDa	TRUE	unknown	19	16	13	14	13	15	12	12	16	13	0	0	19	13	10	15	22	21	21	20
358.2	TRUE	Empty	40S ribosomal protein S4 OS=Drosophila melanogaster GN=RpS4	RS4_DROME	29 kDa	TRUE	unknown	0	0	0	0	0	0	0	0	0	0	9	8	0	0	0	0	0	0	0	0
359	TRUE	Empty	Cluster of BcDNA.GH11110 OS=Drosophila melanogaster GN=nito (tr|Q7KMJ6|Q7KMJ6_DROME)	tr|Q7KMJ6|Q7KMJ6_DROME	89 kDa	TRUE	unknown	3	1	4	3	2	0	2	0	1	0	0	0	5	4	0	0	2	3	3	6
359.1	TRUE	Empty	BcDNA.GH11110 OS=Drosophila melanogaster GN=nito	tr|Q7KMJ6|Q7KMJ6_DROME	89 kDa	TRUE	unknown	3	1	4	3	2	0	2	0	1	0	0	0	5	4	0	0	2	3	3	6
360	TRUE	Empty	Isoform A of ATP-dependent helicase brm OS=Drosophila melanogaster GN=brm	sp|P25439-1|BRM_DROME (+1)	185 kDa		unknown	8	1	1	0	0	2	0	1	1	1	0	0	2	0	0	3	8	4	5	3
361	TRUE	Empty	Hsp70/Hsp90 organizing protein homolog OS=Drosophila melanogaster GN=Hop	tr|O61650|O61650_DROME	56 kDa		unknown	0	4	1	1	1	2	0	3	2	1	0	0	0	0	2	3	5	3	4	0
362	TRUE	Empty	Cluster of Down syndrome cell adhesion molecule, isoform AW OS=Drosophila melanogaster GN=Dscam (tr|Q0E9L7|Q0E9L7_DROME)	tr|Q0E9L7|Q0E9L7_DROME	224 kDa	TRUE	unknown	0	0	0	1	0	1	1	0	0	1	0	0	0	0	0	0	0	0	0	0
362.1	TRUE	Empty	Down syndrome cell adhesion molecule, isoform AW OS=Drosophila melanogaster GN=Dscam	tr|Q0E9L7|Q0E9L7_DROME	224 kDa	TRUE	unknown	0	0	0	1	0	1	1	0	0	1	0	0	0	0	0	0	0	0	0	0
363	TRUE	Empty	Isoform Short of Flotillin-1 OS=Drosophila melanogaster GN=Flo	sp|O61491-1|FLOT1_DROME	47 kDa	TRUE	unknown	0	0	3	6	3	3	6	3	4	4	0	0	4	0	1	1	1	0	0	0
364	TRUE	Empty	Protein KIAA0664 homolog OS=Drosophila melanogaster GN=CG8443	sp|A1ZAB5|K0664_DROME	161 kDa	TRUE	unknown	0	0	3	2	2	4	2	6	3	4	0	0	0	1	3	8	0	1	0	0
365	TRUE	Empty	BcDNA.GH04962 OS=Drosophila melanogaster GN=BcDNA.GH04962	tr|Q7KMM4|Q7KMM4_DROME	106 kDa		unknown	0	0	0	1	1	1	0	3	4	2	0	0	0	0	0	0	2	0	0	0
366	TRUE	Empty	Adenylyl cyclase-associated protein OS=Drosophila melanogaster GN=capt	tr|Q9VPX6|Q9VPX6_DROME	84 kDa		unknown	0	1	0	1	0	5	0	7	5	4	0	0	2	3	4	3	1	3	2	1
367	TRUE	Empty	Glutamine synthetase 1, mitochondrial OS=Drosophila melanogaster GN=Gs1	sp|P20477|GLNA1_DROME (+1)	44 kDa		unknown	1	5	3	3	3	3	3	3	5	4	0	0	0	0	1	0	3	0	3	0
368	TRUE	Empty	Cluster of Fimbrin OS=Drosophila melanogaster GN=Fim (tr|O61604|O61604_DROME)	tr|O61604|O61604_DROME	72 kDa	TRUE	unknown	0	0	2	1	4	10	4	10	15	9	1	2	0	0	2	7	0	1	0	0
368.1	TRUE	Empty	Fimbrin OS=Drosophila melanogaster GN=Fim	tr|O61604|O61604_DROME	72 kDa	TRUE	unknown	0	0	2	1	4	10	4	10	15	9	0	0	0	0	2	7	0	1	0	0
368.2	TRUE	Empty	Fimbrin OS=Drosophila melanogaster GN=Fim	O61604_DROME	72 kDa	TRUE	unknown	0	0	0	0	0	0	0	0	0	0	1	2	0	0	0	0	0	0	0	0
369	TRUE	Empty	26S proteasome non-ATPase regulatory subunit 14 OS=Drosophila melanogaster GN=Rpn11	sp|Q9V3H2|PSDE_DROME	34 kDa		unknown	0	1	1	2	2	1	1	1	2	1	0	0	0	0	2	2	3	3	4	3
370	TRUE	Empty	Ergic53, isoform A OS=Drosophila melanogaster GN=ergic53	tr|Q9V3A8|Q9V3A8_DROME	58 kDa		unknown	0	0	0	3	2	7	1	5	4	5	0	0	0	0	1	1	0	0	0	0
371	TRUE	Empty	Jak pathway signal transduction adaptor molecule OS=Drosophila melanogaster GN=Stam	tr|Q9XTL2|Q9XTL2_DROME	75 kDa		unknown	1	7	2	1	2	5	1	1	3	1	0	0	1	1	0	3	4	3	4	2
372	TRUE	Empty	Cluster of L-lactate dehydrogenase OS=Drosophila melanogaster GN=ImpL3 (sp|Q95028|LDH_DROME)	sp|Q95028|LDH_DROME	36 kDa	TRUE	unknown	3	8	6	1	6	5	3	6	1	2	0	0	2	1	4	4	9	5	8	7
372.1	TRUE	Empty	L-lactate dehydrogenase OS=Drosophila melanogaster GN=ImpL3	sp|Q95028|LDH_DROME	36 kDa	TRUE	unknown	3	8	6	1	6	5	3	6	1	2	0	0	2	1	4	4	9	5	8	7
373	TRUE	Empty	GH10480p OS=Drosophila melanogaster GN=skap	tr|Q95U38|Q95U38_DROME	55 kDa		unknown	1	3	4	3	5	3	3	4	4	3	0	0	0	2	2	1	1	1	0	1
374	TRUE	Empty	SD05186p OS=Drosophila melanogaster GN=Karybeta3	tr|Q960E2|Q960E2_DROME	79 kDa		unknown	0	0	1	1	1	3	0	1	2	1	0	0	0	0	0	3	0	0	1	0
375	TRUE	Empty	Proteasome subunit alpha type-2 OS=Drosophila melanogaster GN=Pros25	sp|P40301|PSA2_DROME	26 kDa		unknown	0	0	4	4	6	5	2	4	2	2	0	0	0	0	0	1	1	2	3	3
377	TRUE	Empty	Cluster of Vap-33-1, isoform D OS=Drosophila melanogaster GN=Vap-33-1 (tr|Q7KVX4|Q7KVX4_DROME)	tr|Q7KVX4|Q7KVX4_DROME	26 kDa	TRUE	unknown	0	0	4	2	2	3	3	3	4	3	0	0	0	1	1	2	3	2	2	4
377.1	TRUE	Empty	Vap-33-1, isoform D OS=Drosophila melanogaster GN=Vap-33-1	tr|Q7KVX4|Q7KVX4_DROME	26 kDa	TRUE	unknown	0	0	4	2	2	3	3	3	4	3	0	0	0	1	1	2	3	2	2	4
378	TRUE	Empty	Kappa-casein [Contains: Casoxin C; Casoxin 6; Casoxin A; Casoxin B; Casoplatelin] - Bos taurus (Bovine).	IPI:CON_CASK|SWISS-PROT:P02668	19 kDa		unknown	3	0	0	0	0	1	0	0	0	0	0	0	2	0	2	2	4	4	4	3
379	TRUE	Empty	CG6512, isoform B OS=Drosophila melanogaster GN=CG6512	tr|Q8IQQ9|Q8IQQ9_DROME	76 kDa		unknown	0	1	2	2	4	9	4	7	4	4	0	0	0	0	0	0	0	0	0	0
380	TRUE	Empty	Brahma associated protein 55kD OS=Drosophila melanogaster GN=Bap55	tr|Q7K012|Q7K012_DROME	47 kDa		unknown	4	0	2	1	2	2	1	2	1	2	0	0	2	2	1	1	6	5	5	4
381	TRUE	Empty	Cluster of LD40489p OS=Drosophila melanogaster GN=SF2 (tr|Q9V3W7|Q9V3W7_DROME)	tr|Q9V3W7|Q9V3W7_DROME	28 kDa	TRUE	unknown	9	0	3	5	4	3	3	2	2	3	1	1	9	3	1	1	0	1	1	2
381.1	TRUE	Empty	LD40489p OS=Drosophila melanogaster GN=SF2	tr|Q9V3W7|Q9V3W7_DROME	28 kDa	TRUE	unknown	9	0	3	5	4	3	3	2	2	3	0	0	9	3	1	1	0	1	1	2
381.2	TRUE	Empty	LD40489p OS=Drosophila melanogaster GN=SF2	Q9V3W7_DROME	28 kDa	TRUE	unknown	0	0	0	0	0	0	0	0	0	0	1	1	0	0	0	0	0	0	0	0
382	TRUE	Empty	Probable 60S ribosomal protein L37-A OS=Drosophila melanogaster GN=RpL37a	sp|Q9VXX8|RL371_DROME	11 kDa		unknown	2	2	1	1	1	1	1	1	1	1	0	0	1	0	1	1	4	3	2	3
383	TRUE	Empty	GH11495p OS=Drosophila melanogaster GN=rump	tr|Q8MSI9|Q8MSI9_DROME	45 kDa		unknown	6	0	1	2	2	3	2	3	4	3	0	0	4	1	2	3	1	4	4	1
384	TRUE	Empty	Cluster of Isoform B of Protein slender lobes OS=Drosophila melanogaster GN=sle (sp|Q8INM3-2|SLE_DROME)	sp|Q8INM3-2|SLE_DROME	160 kDa	TRUE	unknown	0	1	1	3	0	2	1	1	2	5	0	0	0	0	2	0	2	1	2	3
384.1	TRUE	Empty	Isoform B of Protein slender lobes OS=Drosophila melanogaster GN=sle	sp|Q8INM3-2|SLE_DROME	160 kDa	TRUE	unknown	0	1	1	3	0	2	1	1	2	5	0	0	0	0	2	0	2	1	2	3
384.2	TRUE	Empty	Slender lobes-like protein OS=Drosophila melanogaster GN=CG12592	sp|Q9VGZ8|SLEL_DROME	76 kDa	TRUE	unknown	0	0	0	0	0	1	0	1	1	2	0	0	0	0	0	0	0	0	0	1
385	TRUE	Empty	Lysyl-tRNA synthetase OS=Drosophila melanogaster GN=Aats-lys	tr|Q8SXM8|Q8SXM8_DROME	65 kDa		unknown	7	4	0	0	0	0	0	0	0	0	0	0	1	4	1	1	6	6	4	6
386	TRUE	Empty	CG31739 OS=Drosophila melanogaster GN=mdy	tr|Q9VJH2|Q9VJH2_DROME	122 kDa		unknown	2	0	8	5	10	3	7	5	2	3	0	0	2	1	2	1	2	2	5	4
387	TRUE	Empty	Cluster of Succinyl-CoA ligase [GDP-forming] subunit alpha, mitochondrial OS=Drosophila melanogaster GN=Scsalpha (sp|Q94522|SUCA_DROME)	sp|Q94522|SUCA_DROME	34 kDa	TRUE	unknown	0	5	4	4	3	2	2	2	1	3	0	1	4	1	3	1	0	0	0	0
387.1	TRUE	Empty	Succinyl-CoA ligase [GDP-forming] subunit alpha, mitochondrial OS=Drosophila melanogaster GN=Scsalpha	sp|Q94522|SUCA_DROME	34 kDa	TRUE	unknown	0	5	4	4	3	2	2	2	1	3	0	0	4	1	3	1	0	0	0	0
387.2	TRUE	Empty	CG6255 OS=Drosophila melanogaster GN=CG6255	tr|Q9VDW7|Q9VDW7_DROME	36 kDa	TRUE	unknown	0	0	0	0	1	0	0	0	0	0	0	0	0	0	0	0	0	0	0	0
387.3	TRUE	Empty	CG6255 OS=Drosophila melanogaster GN=CG6255	Q9VDW7_DROME	36 kDa	TRUE	unknown	0	0	0	0	0	0	0	0	0	0	0	1	0	0	0	0	0	0	0	0
388	TRUE	Empty	Cluster of Spectrin beta chain OS=Drosophila melanogaster GN=beta-Spec (sp|Q00963|SPTCB_DROME)	sp|Q00963|SPTCB_DROME	266 kDa	TRUE	unknown	0	0	5	3	7	5	5	2	1	8	0	0	0	0	0	1	0	0	0	0
388.1	TRUE	Empty	Spectrin beta chain OS=Drosophila melanogaster GN=beta-Spec	sp|Q00963|SPTCB_DROME	266 kDa	TRUE	unknown	0	0	5	3	7	5	5	2	1	8	0	0	0	0	0	1	0	0	0	0
389	TRUE	Empty	FI06027p OS=Drosophila melanogaster GN=Aats-trp	tr|Q0KI98|Q0KI98_DROME	48 kDa		unknown	1	1	3	2	5	3	1	2	3	1	0	0	0	0	5	1	1	1	1	1
390	TRUE	Empty	Isoform 1 of Probable ubiquitin carboxyl-terminal hydrolase FAF OS=Drosophila melanogaster GN=faf	sp|P55824-1|FAF_DROME	311 kDa	TRUE	unknown	0	0	1	0	0	4	0	3	3	1	0	0	0	0	0	1	2	0	1	0
391	TRUE	Empty	Clathrin light chain OS=Drosophila melanogaster GN=Clc	sp|Q9VWA1|CLC_DROME (+1)	24 kDa		unknown	2	0	0	0	1	0	0	3	1	1	0	0	0	0	1	2	3	4	3	3
392	TRUE	Empty	Cluster of Isoform A of Arginine kinase OS=Drosophila melanogaster GN=Argk (sp|P48610-2|KARG_DROME)	sp|P48610-2|KARG_DROME	61 kDa	TRUE	unknown	0	8	0	0	0	0	0	0	0	0	0	0	0	0	4	3	0	0	1	0
392.1	TRUE	Empty	Isoform A of Arginine kinase OS=Drosophila melanogaster GN=Argk	sp|P48610-2|KARG_DROME	61 kDa	TRUE	unknown	0	8	0	0	0	0	0	0	0	0	0	0	0	0	4	3	0	0	1	0
392.2	TRUE	Empty	Isoform C of Arginine kinase OS=Drosophila melanogaster GN=Argk	sp|P48610-4|KARG_DROME	44 kDa	TRUE	unknown	0	8	0	0	0	0	0	0	0	0	0	0	0	0	4	3	0	0	1	0
393	TRUE	Empty	Isoform A of Putative ATP-dependent RNA helicase me31b OS=Drosophila melanogaster GN=me31B	sp|P23128-1|DDX6_DROME	52 kDa		unknown	2	1	4	4	6	3	3	4	1	2	0	0	2	1	3	3	1	0	0	1
394	TRUE	Empty	Lethal (2) 37Ce OS=Drosophila melanogaster GN=l(2)37Ce	tr|Q9VIZ1|Q9VIZ1_DROME	20 kDa		unknown	0	0	3	2	3	3	2	0	1	4	0	0	4	2	7	6	0	0	0	0
395	TRUE	Empty	Zinc finger protein-like 1 homolog OS=Drosophila melanogaster GN=CG5382	sp|Q9VD26|ZFPL1_DROME	34 kDa		unknown	0	1	1	0	2	3	1	2	0	1	0	0	0	0	0	1	5	1	4	4
396	TRUE	Empty	Probable small nuclear ribonucleoprotein Sm D2 OS=Drosophila melanogaster GN=snRNP2	sp|Q9VI10|SMD2_DROME	14 kDa		unknown	6	1	3	4	3	2	2	4	5	4	0	0	4	1	2	1	3	2	1	3
397	TRUE	Empty	CG8545 OS=Drosophila melanogaster GN=CG8545-RA	tr|A1Z909|A1Z909_DROME	100 kDa		unknown	0	0	2	5	2	4	3	3	7	5	0	0	0	0	0	0	0	0	2	0
398	TRUE	Empty	CG5915 protein OS=Drosophila melanogaster GN=Rab7	tr|O76742|O76742_DROME	23 kDa		unknown	0	0	5	3	3	4	3	4	4	4	0	0	2	4	1	2	2	2	2	3
399	TRUE	Empty	Cluster of Isoform A of Moesin/ezrin/radixin homolog 1 OS=Drosophila melanogaster GN=Moe (sp|P46150-3|MOEH_DROME)	sp|P46150-3|MOEH_DROME [2]	75 kDa	TRUE	unknown	0	0	1	0	1	5	0	3	6	4	0	0	0	1	2	5	0	1	0	0
399.1	TRUE	Empty	Isoform A of Moesin/ezrin/radixin homolog 1 OS=Drosophila melanogaster GN=Moe	sp|P46150-3|MOEH_DROME (+1)	75 kDa	TRUE	unknown	0	0	1	0	1	5	0	3	6	4	0	0	0	1	2	5	0	1	0	0
399.2	TRUE	Empty	Isoform J of Moesin/ezrin/radixin homolog 1 OS=Drosophila melanogaster GN=Moe	sp|P46150-1|MOEH_DROME (+1)	68 kDa	TRUE	unknown	0	0	1	0	1	5	0	3	6	4	0	0	0	1	2	5	0	1	0	0
400	TRUE	Empty	Probable small nuclear ribonucleoprotein Sm D1 OS=Drosophila melanogaster GN=snRNP69D	sp|Q9VU02|SMD1_DROME	14 kDa		unknown	2	1	2	2	2	2	1	3	3	2	0	0	4	3	1	2	2	2	2	2
401	TRUE	Empty	CG9485, isoform A OS=Drosophila melanogaster GN=CG9485	tr|Q7KVP4|Q7KVP4_DROME	174 kDa		unknown	5	0	0	0	1	0	0	0	0	0	0	0	1	2	0	0	4	2	6	6
402	TRUE	Empty	BIR-containing ubiquitin-conjugating enzyme OS=Drosophila melanogaster GN=Bruce	tr|Q9VH01|Q9VH01_DROME	539 kDa		unknown	0	0	0	0	0	1	0	0	4	2	0	0	0	0	0	0	0	0	0	0
403	TRUE	Empty	40S ribosomal protein S28 OS=Drosophila melanogaster GN=RpS28b	sp|Q9W334|RS28_DROME	7 kDa		unknown	4	2	2	1	2	1	2	1	1	2	0	0	1	1	1	1	4	4	4	5
404	TRUE	Empty	Cluster of Isoform 1 of Transcription elongation factor SPT5 OS=Drosophila melanogaster GN=Spt5 (sp|Q9V460-1|SPT5H_DROME)	sp|Q9V460-1|SPT5H_DROME	119 kDa	TRUE	unknown	0	1	5	2	3	7	3	4	2	5	0	0	1	4	1	1	0	1	1	2
404.1	TRUE	Empty	Isoform 1 of Transcription elongation factor SPT5 OS=Drosophila melanogaster GN=Spt5	sp|Q9V460-1|SPT5H_DROME	119 kDa	TRUE	unknown	0	1	5	2	3	7	3	4	2	5	0	0	1	4	1	1	0	1	1	2
404.2	TRUE	Empty	Isoform 2 of Transcription elongation factor SPT5 OS=Drosophila melanogaster GN=Spt5	sp|Q9V460-2|SPT5H_DROME	106 kDa	TRUE	unknown	0	1	3	0	1	5	3	2	0	3	0	0	0	3	1	0	0	0	0	1
405	TRUE	Empty	Protein peanut OS=Drosophila melanogaster GN=pnut	sp|P40797|PNUT_DROME	60 kDa		unknown	0	0	0	1	0	13	0	12	11	9	0	0	0	0	1	1	0	0	0	1
406	TRUE	Empty	Cluster of Eukaryotic translation initiation factor 3 subunit D-1 OS=Drosophila melanogaster GN=eIF-3p66 (sp|Q9VCK0|EI3D1_DROME)	sp|Q9VCK0|EI3D1_DROME	64 kDa	TRUE	unknown	1	2	1	1	1	0	1	1	3	1	0	0	5	4	0	1	3	3	4	1
406.1	TRUE	Empty	Eukaryotic translation initiation factor 3 subunit D-1 OS=Drosophila melanogaster GN=eIF-3p66	sp|Q9VCK0|EI3D1_DROME	64 kDa	TRUE	unknown	1	2	1	1	1	0	1	1	3	1	0	0	5	4	0	1	3	3	4	1
406.2	TRUE	Empty	Eukaryotic translation initiation factor 3 subunit D-2 OS=Drosophila melanogaster GN=eIF3-S7-2	sp|Q9VGC7|EI3D2_DROME	63 kDa	TRUE	unknown	0	0	0	0	0	0	0	0	0	0	0	0	1	0	0	0	0	1	0	0
407	TRUE	Empty	Importin alpha 3 OS=Drosophila melanogaster GN=Kap-alpha3	tr|Q9UB78|Q9UB78_DROME	57 kDa		unknown	0	1	3	3	3	5	2	5	4	3	0	0	2	2	2	2	0	2	1	2
408	TRUE	Empty	Cluster of RNA-binding protein cabeza OS=Drosophila melanogaster GN=caz (sp|Q27294|CAZ_DROME)	sp|Q27294|CAZ_DROME	39 kDa	TRUE	unknown	13	13	0	1	1	1	0	1	3	1	4	5	9	9	0	1	9	10	12	13
408.1	TRUE	Empty	RNA-binding protein cabeza OS=Drosophila melanogaster GN=caz	sp|Q27294|CAZ_DROME	39 kDa	TRUE	unknown	13	13	0	1	1	1	0	1	3	1	0	0	9	9	0	1	9	10	12	13
408.2	TRUE	Empty	RNA-binding protein cabeza OS=Drosophila melanogaster GN=caz	CAZ_DROME	39 kDa	TRUE	unknown	0	0	0	0	0	0	0	0	0	0	4	5	0	0	0	0	0	0	0	0
409	TRUE	Empty	Beta NAC homolog OS=Drosophila melanogaster GN=bic	tr|Q7KM15|Q7KM15_DROME	18 kDa		unknown	0	0	1	0	0	1	1	1	2	1	0	0	0	0	3	4	0	0	1	0
410	TRUE	Empty	SD06613p OS=Drosophila melanogaster GN=vig2	tr|Q960D3|Q960D3_DROME	45 kDa	TRUE	unknown	2	2	0	1	1	1	1	1	1	1	0	0	4	0	0	0	3	1	3	3
411	TRUE	Empty	Cluster of Lethal (2) 44DEa, isoform D OS=Drosophila melanogaster GN=Acsl (tr|A1Z7H2|A1Z7H2_DROME)	tr|A1Z7H2|A1Z7H2_DROME	81 kDa	TRUE	unknown	0	1	0	2	1	2	1	2	3	0	0	0	0	0	4	3	0	0	0	0
411.1	TRUE	Empty	Lethal (2) 44DEa, isoform D OS=Drosophila melanogaster GN=Acsl	tr|A1Z7H2|A1Z7H2_DROME	81 kDa	TRUE	unknown	0	1	0	2	1	2	1	2	3	0	0	0	0	0	4	3	0	0	0	0
412	TRUE	Empty	CG3961, isoform D OS=Drosophila melanogaster GN=CG3961	tr|E2QCY2|E2QCY2_DROME	73 kDa		unknown	0	0	1	0	0	0	1	0	1	0	0	0	0	0	4	6	0	0	0	0
413	TRUE	Empty	Cluster of Isoform B of Probable isocitrate dehydrogenase [NAD] subunit alpha, mitochondrial OS=Drosophila melanogaster GN=l(1)G0156 (sp|Q9VWH4-1|IDH3A_DROME)	sp|Q9VWH4-1|IDH3A_DROME	41 kDa	TRUE	unknown	1	3	2	2	3	2	1	2	2	1	0	0	0	1	2	3	1	1	1	1
413.1	TRUE	Empty	Isoform B of Probable isocitrate dehydrogenase [NAD] subunit alpha, mitochondrial OS=Drosophila melanogaster GN=l(1)G0156	sp|Q9VWH4-1|IDH3A_DROME	41 kDa	TRUE	unknown	1	3	2	2	3	2	1	2	2	1	0	0	0	1	2	3	1	1	1	1
413.2	TRUE	Empty	Isoform A of Probable isocitrate dehydrogenase [NAD] subunit alpha, mitochondrial OS=Drosophila melanogaster GN=l(1)G0156	sp|Q9VWH4-2|IDH3A_DROME	39 kDa	TRUE	unknown	1	3	2	2	3	2	1	2	2	1	0	0	0	1	2	3	1	1	1	1
414	TRUE	Empty	Cluster of Polyadenylate-binding protein OS=Drosophila melanogaster GN=Rox8 (tr|Q08212|Q08212_DROME)	tr|Q08212|Q08212_DROME	50 kDa	TRUE	unknown	6	3	1	4	0	1	0	0	3	2	0	0	4	3	0	0	4	4	5	4
414.1	TRUE	Empty	Polyadenylate-binding protein OS=Drosophila melanogaster GN=Rox8	tr|Q08212|Q08212_DROME	50 kDa	TRUE	unknown	6	3	1	4	0	1	0	0	3	2	0	0	4	3	0	0	4	4	5	4
415	TRUE	Empty	Cluster of LD34191p OS=Drosophila melanogaster GN=msn (tr|Q7KV88|Q7KV88_DROME)	tr|Q7KV88|Q7KV88_DROME	121 kDa	TRUE	unknown	0	1	3	4	2	5	3	3	4	3	0	0	1	4	2	4	2	3	4	2
415.1	TRUE	Empty	LD34191p OS=Drosophila melanogaster GN=msn	tr|Q7KV88|Q7KV88_DROME	121 kDa	TRUE	unknown	0	1	3	4	2	5	3	3	4	3	0	0	1	4	2	4	2	3	4	2
416	TRUE	Empty	Eukaryotic translation initiation factor 2 subunit 2 OS=Drosophila melanogaster GN=eIF-2beta	sp|P41375|IF2B_DROME	35 kDa		unknown	1	2	4	1	3	2	3	1	2	2	0	0	1	0	3	1	2	2	4	2
417	TRUE	Empty	Bipolar kinesin KRP-130 OS=Drosophila melanogaster GN=Klp61F	sp|P46863|KL61_DROME	121 kDa		unknown	1	0	0	1	0	1	1	2	2	0	0	0	2	3	0	1	2	5	4	6
418	TRUE	Empty	Regulator of nonsense transcripts 1 homolog OS=Drosophila melanogaster GN=Upf1	sp|Q9VYS3|RENT1_DROME	130 kDa		unknown	6	0	5	2	7	0	5	0	3	1	0	0	5	3	1	1	0	1	2	3
419	TRUE	Empty	Nopp140, isoform B OS=Drosophila melanogaster GN=Nopp140	tr|Q7KTV5|Q7KTV5_DROME	71 kDa		unknown	0	0	2	2	2	2	2	3	1	3	0	0	2	1	3	2	1	0	1	2
420	TRUE	Empty	Cluster of V-type proton ATPase catalytic subunit A isoform 2 OS=Drosophila melanogaster GN=Vha68-2 (sp|Q27331|VATA2_DROME)	sp|Q27331|VATA2_DROME [2]	68 kDa	TRUE	unknown	0	0	1	1	0	1	0	1	2	0	0	0	0	0	0	2	0	0	0	0
420.1	TRUE	Empty	V-type proton ATPase catalytic subunit A isoform 2 OS=Drosophila melanogaster GN=Vha68-2	sp|Q27331|VATA2_DROME (+1)	68 kDa	TRUE	unknown	0	0	1	1	0	1	0	1	2	0	0	0	0	0	0	2	0	0	0	0
420.2	TRUE	Empty	V-type proton ATPase catalytic subunit A isoform 1 OS=Drosophila melanogaster GN=Vha68-1	sp|P48602|VATA1_DROME	68 kDa	TRUE	unknown	0	0	1	1	0	1	0	1	1	0	0	0	0	0	0	1	0	0	0	0
420.3	TRUE	Empty	AT13860p OS=Drosophila melanogaster GN=Vha68-3	tr|Q8T464|Q8T464_DROME	62 kDa	TRUE	unknown	0	0	0	0	0	0	0	0	0	0	0	0	0	0	0	1	0	0	0	0
421	TRUE	Empty	DNA-directed RNA polymerase II subunit RPB1 OS=Drosophila melanogaster GN=RpII215	sp|P04052|RPB1_DROME	209 kDa	TRUE	unknown	0	9	0	0	1	0	0	0	1	0	0	0	0	0	2	1	1	1	2	1
422	TRUE	Empty	Caprin homolog OS=Drosophila melanogaster GN=CG18811	sp|Q9I7D3|CAPR1_DROME	104 kDa		unknown	6	3	1	1	0	3	0	5	6	3	0	0	16	3	0	1	2	4	1	2
423	TRUE	Empty	Heat shock protein 22 OS=Drosophila melanogaster GN=Hsp22	sp|P02515|HSP22_DROME	20 kDa		unknown	0	0	6	1	8	4	5	5	0	4	0	0	0	0	3	1	1	0	1	1
424	TRUE	Empty	CG11198, isoform A OS=Drosophila melanogaster GN=ACC	tr|A1Z784|A1Z784_DROME	279 kDa	TRUE	unknown	0	0	0	0	1	4	3	3	0	4	0	0	0	0	0	0	0	0	0	0
425	TRUE	Empty	26S proteasome regulatory complex subunit p39A OS=Drosophila melanogaster GN=Rpn9	tr|Q7KMP8|Q7KMP8_DROME	44 kDa		unknown	0	1	2	3	3	3	2	3	5	4	0	0	1	0	2	2	3	3	1	1
426	TRUE	Empty	Cluster of Asparaginyl-tRNA synthetase OS=Drosophila melanogaster GN=Aats-asn (tr|Q9V434|Q9V434_DROME)	tr|Q9V434|Q9V434_DROME	64 kDa	TRUE	unknown	0	6	5	4	6	4	3	5	4	2	0	0	2	0	4	3	2	2	0	0
426.1	TRUE	Empty	Asparaginyl-tRNA synthetase OS=Drosophila melanogaster GN=Aats-asn	tr|Q9V434|Q9V434_DROME	64 kDa	TRUE	unknown	0	6	5	4	6	4	3	5	4	2	0	0	2	0	4	3	2	2	0	0
427	TRUE	Empty	Dipeptidase B, isoform A OS=Drosophila melanogaster GN=Dip-B	tr|Q9VFQ9|Q9VFQ9_DROME	56 kDa		unknown	0	0	5	3	3	2	1	4	2	2	0	0	0	0	2	2	2	1	1	0
428	TRUE	Empty	Cluster of Ect4, isoform D OS=Drosophila melanogaster GN=Ect4 (tr|A8JNN1|A8JNN1_DROME)	tr|A8JNN1|A8JNN1_DROME [2]	178 kDa	TRUE	unknown	0	0	3	0	2	2	1	2	0	1	0	0	0	0	0	0	0	0	0	0
428.1	TRUE	Empty	Ect4, isoform D OS=Drosophila melanogaster GN=Ect4	tr|A8JNN1|A8JNN1_DROME	178 kDa	TRUE	unknown	0	0	3	0	2	2	1	2	0	1	0	0	0	0	0	0	0	0	0	0
428.2	TRUE	Empty	Isoform B of Sterile alpha and TIR motif-containing protein 1 OS=Drosophila melanogaster GN=Ect4	sp|Q6IDD9-2|SARM1_DROME	114 kDa	TRUE	unknown	0	0	3	0	2	2	1	2	0	1	0	0	0	0	0	0	0	0	0	0
428.3	TRUE	Empty	Ect4, isoform G OS=Drosophila melanogaster GN=Ect4	tr|A8JNN2|A8JNN2_DROME	169 kDa	TRUE	unknown	0	0	3	0	2	2	1	2	0	1	0	0	0	0	0	0	0	0	0	0
429	TRUE	Empty	AT13736p OS=Drosophila melanogaster GN=CG7580	tr|Q9VVH5|Q9VVH5_DROME	10 kDa		unknown	0	0	1	1	1	1	1	0	0	0	0	0	1	0	2	0	3	2	2	3
430	TRUE	Empty	Putative oxidoreductase GLYR1 homolog OS=Drosophila melanogaster GN=CG4747	sp|Q8T079|GLYR1_DROME	65 kDa		unknown	0	2	2	1	0	2	0	3	4	3	0	0	2	1	2	3	0	0	1	6
431	TRUE	Empty	CG18766, isoform A OS=Drosophila melanogaster GN=CG18766	tr|Q9I7H8|Q9I7H8_DROME	35 kDa		unknown	0	1	0	0	0	0	0	0	0	0	0	0	0	0	0	0	6	4	6	2
432	TRUE	Empty	Cluster of Probable UDP-glucose 4-epimerase OS=Drosophila melanogaster GN=CG12030 (sp|Q9W0P5|GALE_DROME)	sp|Q9W0P5|GALE_DROME [2]	39 kDa	TRUE	unknown	0	13	6	5	5	7	2	3	6	4	3	2	7	1	7	6	10	8	10	10
432.1	TRUE	Empty	Probable UDP-glucose 4-epimerase OS=Drosophila melanogaster GN=CG12030	sp|Q9W0P5|GALE_DROME	39 kDa	TRUE	unknown	0	13	6	5	5	7	2	3	6	4	0	0	7	1	7	6	10	8	10	10
432.2	TRUE	Empty	Probable UDP-glucose 4-epimerase OS=Drosophila melanogaster GN=CG12030	GALE_DROME	39 kDa	TRUE	unknown	0	0	0	0	0	0	0	0	0	0	3	2	0	0	0	0	0	0	0	0
433	TRUE	Empty	Cluster of Argonaute-1, isoform A OS=Drosophila melanogaster GN=AGO1 (tr|Q32KD4|Q32KD4_DROME)	tr|Q32KD4|Q32KD4_DROME	110 kDa	TRUE	unknown	27	1	3	3	3	1	2	0	2	2	1	1	12	16	0	1	7	7	9	11
433.1	TRUE	Empty	Argonaute-1, isoform A OS=Drosophila melanogaster GN=AGO1	tr|Q32KD4|Q32KD4_DROME	110 kDa	TRUE	unknown	27	1	3	3	3	1	2	0	2	2	0	0	12	16	0	1	7	7	9	11
433.2	TRUE	Empty	Argonaute-1, isoform A OS=Drosophila melanogaster GN=AGO1	Q32KD4_DROME	110 kDa	TRUE	unknown	0	0	0	0	0	0	0	0	0	0	1	1	0	0	0	0	0	0	0	0
434	TRUE	Empty	Small nuclear ribonucleoprotein Sm D3 OS=Drosophila melanogaster GN=SmD3	sp|O44437|SMD3_DROME	16 kDa		unknown	3	2	2	2	1	3	2	3	3	3	0	0	1	2	0	2	1	3	2	3
435	TRUE	Empty	GM03767p OS=Drosophila melanogaster GN=mRpL12	tr|Q9VSR5|Q9VSR5_DROME	20 kDa		unknown	2	3	0	3	1	3	1	2	5	3	0	0	2	1	0	2	1	1	2	4
436	TRUE	Empty	Cluster of Isoform A of Ran-binding proteins 9/10 homolog OS=Drosophila melanogaster GN=RanBPM (sp|Q4Z8K6-2|RBP9X_DROME)	sp|Q4Z8K6-2|RBP9X_DROME	106 kDa	TRUE	unknown	1	1	2	1	2	1	1	1	3	1	0	0	0	1	0	3	1	1	1	1
436.1	TRUE	Empty	Isoform A of Ran-binding proteins 9/10 homolog OS=Drosophila melanogaster GN=RanBPM	sp|Q4Z8K6-2|RBP9X_DROME	106 kDa	TRUE	unknown	1	1	2	1	2	1	1	1	3	1	0	0	0	1	0	3	1	1	1	1
436.2	TRUE	Empty	Isoform A of Ran-binding proteins 9/10 homolog OS=Drosophila melanogaster GN=RanBPM	sp|Q4Z8K6-3|RBP9X_DROME	66 kDa	TRUE	unknown	1	1	2	1	2	1	1	1	3	1	0	0	0	1	0	3	1	1	1	1
437	TRUE	Empty	DSec61alpha OS=Drosophila melanogaster GN=Sec61alpha	tr|Q8STG9|Q8STG9_DROME	52 kDa		unknown	0	0	1	3	2	2	1	2	2	1	0	0	0	0	0	1	0	0	0	0
438	TRUE	Empty	Golgi microtubule-associated protein, isoform B OS=Drosophila melanogaster GN=Gmap	tr|Q9VXU1|Q9VXU1_DROME	138 kDa	TRUE	unknown	0	0	0	0	0	17	0	20	13	14	0	0	0	4	0	2	0	0	0	0
439	TRUE	Empty	Cluster of Isoform A of RNA-binding protein 1 OS=Drosophila melanogaster GN=Rbp1 (sp|Q02427-1|RBP1_DROME)	sp|Q02427-1|RBP1_DROME [4]	15 kDa	TRUE	unknown	4	0	2	0	1	0	3	1	1	3	0	0	6	3	1	0	2	3	3	3
439.1	TRUE	Empty	Isoform A of RNA-binding protein 1 OS=Drosophila melanogaster GN=Rbp1	sp|Q02427-1|RBP1_DROME (+2)	15 kDa	TRUE	unknown	4	0	2	0	1	0	3	1	1	3	0	0	5	3	1	0	2	3	3	3
439.2	TRUE	Empty	RE47308p OS=Drosophila melanogaster GN=Rbp1-like	tr|Q9VYD8|Q9VYD8_DROME	17 kDa	TRUE	unknown	3	0	1	0	1	0	3	1	1	2	0	0	5	2	0	0	2	2	2	2
440	TRUE	Empty	Cluster of Isoform 2 of Nicotinate phosphoribosyltransferase OS=Drosophila melanogaster GN=CG3714 (sp|Q9VQX4-2|PNCB_DROME)	sp|Q9VQX4-2|PNCB_DROME	74 kDa	TRUE	unknown	0	1	3	0	2	2	0	1	1	1	0	0	0	0	0	1	0	0	1	0
440.1	TRUE	Empty	Isoform 2 of Nicotinate phosphoribosyltransferase OS=Drosophila melanogaster GN=CG3714	sp|Q9VQX4-2|PNCB_DROME	74 kDa	TRUE	unknown	0	1	3	0	2	2	0	1	1	1	0	0	0	0	0	1	0	0	1	0
440.2	TRUE	Empty	Isoform 1 of Nicotinate phosphoribosyltransferase OS=Drosophila melanogaster GN=CG3714	sp|Q9VQX4-1|PNCB_DROME	62 kDa	TRUE	unknown	0	1	3	0	2	2	0	1	1	1	0	0	0	0	0	1	0	0	1	0
441	TRUE	Empty	Proteasome subunit alpha type-4 OS=Drosophila melanogaster GN=Pros29	sp|P18053|PSA4_DROME	29 kDa	TRUE	unknown	0	0	2	3	2	4	3	3	1	2	0	0	1	2	2	2	2	3	2	2
442	TRUE	Empty	Cluster of Isoform B of Serine-arginine protein 55 OS=Drosophila melanogaster GN=B52 (sp|P26686-3|SRR55_DROME)	sp|P26686-3|SRR55_DROME	38 kDa	TRUE	unknown	13	0	1	1	1	1	1	1	0	1	0	0	6	5	2	2	0	0	0	0
442.1	TRUE	Empty	Isoform B of Serine-arginine protein 55 OS=Drosophila melanogaster GN=B52	sp|P26686-3|SRR55_DROME	38 kDa	TRUE	unknown	13	0	1	1	1	1	1	1	0	1	0	0	6	5	2	2	0	0	0	0
442.2	TRUE	Empty	Isoform E of Serine-arginine protein 55 OS=Drosophila melanogaster GN=B52	sp|P26686-5|SRR55_DROME	39 kDa	TRUE	unknown	12	0	1	1	1	1	1	1	0	1	0	0	6	5	2	2	0	0	0	0
442.3	TRUE	Empty	Isoform F of Serine-arginine protein 55 OS=Drosophila melanogaster GN=B52	sp|P26686-6|SRR55_DROME	17 kDa	TRUE	unknown	6	0	1	1	1	1	1	1	0	1	0	0	4	3	1	2	0	0	0	0
443	TRUE	Empty	Cluster of Ribonuclear protein at 97D, isoform D OS=Drosophila melanogaster GN=Rb97D (tr|Q59DT6|Q59DT6_DROME)	tr|Q59DT6|Q59DT6_DROME [2]	48 kDa	TRUE	unknown	13	0	0	1	0	0	0	0	0	0	2	1	9	13	0	0	8	14	12	16
443.1	TRUE	Empty	Ribonuclear protein at 97D, isoform D OS=Drosophila melanogaster GN=Rb97D	tr|Q59DT6|Q59DT6_DROME	48 kDa	TRUE	unknown	12	0	0	0	0	0	0	0	0	0	0	0	8	12	0	0	7	13	11	15
443.2	TRUE	Empty	Ribonuclear protein at 97D, isoform F OS=Drosophila melanogaster GN=Rb97D	Q59DT6_DROME	48 kDa	TRUE	unknown	0	0	0	0	0	0	0	0	0	0	2	1	0	0	0	0	0	0	0	0
443.3	TRUE	Empty	Isoform B of Ribonucleoprotein RB97D OS=Drosophila melanogaster GN=Rb97D	sp|Q02926-1|RB97D_DROME	51 kDa	TRUE	unknown	11	0	0	1	0	0	0	0	0	0	2	1	9	12	0	0	8	13	12	14
443.4	TRUE	Empty	Isoform A of Ribonucleoprotein RB97D OS=Drosophila melanogaster GN=Rb97D	sp|Q02926-2|RB97D_DROME	51 kDa	TRUE	unknown	11	0	0	1	0	0	0	0	0	0	2	1	9	12	0	0	8	13	12	14
444	TRUE	Empty	Phosphoglycerate kinase OS=Drosophila melanogaster GN=Pgk	sp|Q01604|PGK_DROME	44 kDa		unknown	0	11	0	0	0	0	0	0	0	0	0	0	0	0	3	1	0	1	1	0
445	TRUE	Empty	Trithorax group protein osa OS=Drosophila melanogaster GN=osa	sp|Q8IN94|OSA_DROME (+1)	284 kDa		unknown	4	2	0	0	0	2	0	0	1	1	0	0	0	0	0	0	2	1	3	2
446	TRUE	Empty	Translationally-controlled tumor protein homolog OS=Drosophila melanogaster GN=Tctp	sp|Q9VGS2|TCTP_DROME	20 kDa		unknown	0	4	1	1	1	1	1	1	2	1	0	0	1	0	2	1	2	1	1	2
447	TRUE	Empty	AT31511p OS=Drosophila melanogaster GN=granny-smith	tr|Q8IH82|Q8IH82_DROME	71 kDa		unknown	0	0	0	1	1	2	1	3	4	1	0	0	0	0	0	0	5	0	2	0
448	TRUE	Empty	CG3251 OS=Drosophila melanogaster GN=CG3251	tr|Q9VR20|Q9VR20_DROME	57 kDa		unknown	0	0	4	4	4	1	4	1	2	2	0	0	0	0	4	0	1	2	2	2
449	TRUE	Empty	Chromodomain-helicase-DNA-binding protein Mi-2 homolog OS=Drosophila melanogaster GN=Mi-2	sp|O97159|CHDM_DROME (+2)	224 kDa		unknown	0	0	2	1	3	4	1	4	2	3	0	0	0	0	1	0	0	1	3	1
450	TRUE	Empty	Regulator of chromosome condensation OS=Drosophila melanogaster GN=Bj1	sp|P25171|RCC1_DROME	59 kDa		unknown	0	0	0	0	0	0	0	0	0	1	0	0	1	0	11	3	0	0	2	11
451	TRUE	Empty	Eukaryotic translation initiation factor 3 subunit M OS=Drosophila melanogaster GN=Tango7	sp|Q7JVI3|EIF3M_DROME	44 kDa		unknown	0	3	0	0	0	2	0	3	2	0	0	0	0	6	2	1	2	2	1	2
452	TRUE	Empty	RuvB-like helicase 2 OS=Drosophila melanogaster GN=rept	sp|Q9V3K3|RUVB2_DROME	54 kDa		unknown	0	0	1	2	1	4	1	3	3	3	0	0	0	1	1	3	3	2	3	2
453	TRUE	Empty	Probable 28S ribosomal protein S16, mitochondrial OS=Drosophila melanogaster GN=mRpS16	sp|Q9V6Y3|RT16_DROME	15 kDa		unknown	2	0	2	1	3	2	2	2	2	2	0	0	4	1	1	1	0	2	1	4
454	TRUE	Empty	Cluster of GH08269p OS=Drosophila melanogaster GN=tral (tr|Q9VTZ0|Q9VTZ0_DROME)	tr|Q9VTZ0|Q9VTZ0_DROME	69 kDa	TRUE	unknown	17	5	1	3	2	2	1	3	4	2	3	5	9	5	0	0	13	11	12	13
454.1	TRUE	Empty	GH08269p OS=Drosophila melanogaster GN=tral	tr|Q9VTZ0|Q9VTZ0_DROME	69 kDa	TRUE	unknown	17	5	1	3	2	2	1	3	4	2	0	0	9	5	0	0	13	11	12	13
454.2	TRUE	Empty	GH08269p OS=Drosophila melanogaster GN=tral	Q9VTZ0_DROME	69 kDa	TRUE	unknown	0	0	0	0	0	0	0	0	0	0	3	5	0	0	0	0	0	0	0	0
455	TRUE	Empty	Cluster of Isoform 1 of Protein 4.1 homolog OS=Drosophila melanogaster GN=cora (sp|Q9V8R9-1|41_DROME)	sp|Q9V8R9-1|41_DROME	184 kDa	TRUE	unknown	0	0	0	0	0	5	1	4	3	2	0	0	0	0	0	1	1	2	1	1
455.1	TRUE	Empty	Isoform 1 of Protein 4.1 homolog OS=Drosophila melanogaster GN=cora	sp|Q9V8R9-1|41_DROME	184 kDa	TRUE	unknown	0	0	0	0	0	5	1	4	3	2	0	0	0	0	0	1	1	2	1	1
455.2	TRUE	Empty	Isoform 2 of Protein 4.1 homolog OS=Drosophila melanogaster GN=cora	sp|Q9V8R9-2|41_DROME	91 kDa	TRUE	unknown	0	0	0	0	0	2	1	2	2	1	0	0	0	0	0	1	1	2	1	1
455.3	TRUE	Empty	Isoform 6 of Protein 4.1 homolog OS=Drosophila melanogaster GN=cora	sp|Q9V8R9-6|41_DROME	78 kDa	TRUE	unknown	0	0	0	0	0	2	1	2	2	1	0	0	0	0	0	1	1	1	1	1
456	TRUE	Empty	Cluster of Isoform D of Myosin-IB OS=Drosophila melanogaster GN=Myo61F (sp|Q23979-3|MY61F_DROME)	sp|Q23979-3|MY61F_DROME [2]	121 kDa	TRUE	unknown	0	0	0	0	0	0	0	0	0	0	24	21	0	2	0	0	0	0	0	0
456.1	TRUE	Empty	Isoform D of Myosin-IB OS=Drosophila melanogaster GN=Myo61F	sp|Q23979-3|MY61F_DROME	121 kDa	TRUE	unknown	0	0	0	0	0	0	0	0	0	0	24	21	0	2	0	0	0	0	0	0
456.2	TRUE	Empty	Isoform A of Myosin-IB OS=Drosophila melanogaster GN=Myo61F	sp|Q23979-1|MY61F_DROME	119 kDa	TRUE	unknown	0	0	0	0	0	0	0	0	0	0	24	21	0	2	0	0	0	0	0	0
457	TRUE	Empty	CG11943, isoform B OS=Drosophila melanogaster GN=CG11943	tr|Q8IQV9|Q8IQV9_DROME	235 kDa		unknown	0	0	2	2	3	2	1	1	1	1	0	0	0	1	1	1	0	0	0	0
458	TRUE	Empty	CG7911 OS=Drosophila melanogaster GN=CG7911	tr|Q9VAC4|Q9VAC4_DROME	17 kDa		unknown	0	1	0	2	2	1	0	0	2	1	0	0	0	1	0	2	1	1	1	0
459	TRUE	Empty	Cluster of Bancal, isoform C OS=Drosophila melanogaster GN=bl (tr|A1ZBW0|A1ZBW0_DROME)	tr|A1ZBW0|A1ZBW0_DROME [2]	51 kDa	TRUE	unknown	1	7	4	5	4	4	3	4	5	4	0	0	1	5	3	4	2	2	0	0
459.1	TRUE	Empty	Bancal, isoform C OS=Drosophila melanogaster GN=bl	tr|A1ZBW0|A1ZBW0_DROME (+1)	51 kDa	TRUE	unknown	1	7	4	5	4	4	3	4	5	4	0	0	1	5	3	4	2	2	0	0
460	TRUE	Empty	SD27884p OS=Drosophila melanogaster GN=CG9684	tr|Q8MRT0|Q8MRT0_DROME	52 kDa		unknown	3	0	3	2	2	4	2	3	3	2	0	0	4	4	1	2	1	2	2	1
461	TRUE	Empty	Muscle-specific protein 300, isoform G OS=Drosophila melanogaster GN=Msp-300	tr|E1JHU5|E1JHU5_DROME	1508 kDa	TRUE	unknown	0	1	0	0	0	0	0	0	0	0	0	0	0	4	1	0	0	0	0	0
462	TRUE	Empty	Cluster of Isoform 1 of Sodium/potassium-transporting ATPase subunit alpha OS=Drosophila melanogaster GN=Atpalpha (sp|P13607-1|ATNA_DROME)	sp|P13607-1|ATNA_DROME [2]	116 kDa	TRUE	unknown	0	0	0	0	0	0	0	5	0	2	0	0	0	0	0	0	0	0	0	0
462.1	TRUE	Empty	Isoform 1 of Sodium/potassium-transporting ATPase subunit alpha OS=Drosophila melanogaster GN=Atpalpha	sp|P13607-1|ATNA_DROME (+1)	116 kDa	TRUE	unknown	0	0	0	0	0	0	0	5	0	2	0	0	0	0	0	0	0	0	0	0
462.2	TRUE	Empty	Isoform 5 of Sodium/potassium-transporting ATPase subunit alpha OS=Drosophila melanogaster GN=Atpalpha	sp|P13607-5|ATNA_DROME	116 kDa	TRUE	unknown	0	0	0	0	0	0	0	5	0	2	0	0	0	0	0	0	0	0	0	0
463	TRUE	Empty	Proteasome subunit beta type-3 OS=Drosophila melanogaster GN=Prosbeta3	sp|Q9XYN7|PSB3_DROME	23 kDa		unknown	0	0	3	2	4	2	3	2	2	3	0	0	0	1	1	1	2	2	3	2
464	TRUE	Empty	Failed axon connections protein OS=Drosophila melanogaster GN=fax	tr|Q24036|Q24036_DROME (+1)	47 kDa		unknown	0	2	1	1	1	2	1	2	1	1	0	0	0	1	2	4	1	2	0	0
465	TRUE	Empty	A kinase anchor protein 200, isoform D OS=Drosophila melanogaster GN=Akap200	tr|Q86BM5|Q86BM5_DROME	88 kDa		unknown	0	0	2	1	0	2	1	1	4	2	0	0	0	0	2	2	2	2	2	2
466	TRUE	Empty	RE59368p OS=Drosophila melanogaster GN=Past1	tr|Q8IGN0|Q8IGN0_DROME	61 kDa		unknown	0	1	0	0	0	2	0	3	3	1	0	0	0	0	1	0	0	0	0	0
467	TRUE	Empty	CG9987 OS=Drosophila melanogaster GN=CG9987	tr|Q9VIW7|Q9VIW7_DROME	56 kDa		unknown	2	2	4	0	3	2	1	1	0	1	0	0	3	3	1	4	1	1	0	0
468	TRUE	Empty	Hsp90 co-chaperone Cdc37 OS=Drosophila melanogaster GN=Cdc37	sp|Q24276|CDC37_DROME	45 kDa		unknown	0	6	1	0	0	3	0	5	3	3	0	0	0	0	0	3	0	0	0	0
469	TRUE	Empty	Glutathione peroxidase OS=Drosophila melanogaster GN=PHGPx	tr|Q8IRD3|Q8IRD3_DROME	26 kDa		unknown	0	0	3	2	2	2	2	4	1	3	0	0	1	5	2	1	3	1	2	1
470	TRUE	Empty	CG8235 OS=Drosophila melanogaster GN=CG8235	tr|A1Z7K8|A1Z7K8_DROME	34 kDa		unknown	2	3	0	0	1	1	0	0	0	0	0	0	1	2	0	0	5	4	3	6
471	TRUE	Empty	Putative uncharacterized protein OS=Drosophila melanogaster GN=wal	tr|Q7KN94|Q7KN94_DROME	34 kDa		unknown	0	1	1	3	3	4	1	5	3	1	0	0	0	0	2	2	0	1	0	0
472	TRUE	Empty	Cluster of Annexin-B10 OS=Drosophila melanogaster GN=AnnX (sp|P22465|ANX10_DROME)	sp|P22465|ANX10_DROME [2]	36 kDa	TRUE	unknown	0	4	0	1	0	0	0	0	2	0	0	0	2	0	7	0	0	0	0	0
472.1	TRUE	Empty	Annexin-B10 OS=Drosophila melanogaster GN=AnnX	sp|P22465|ANX10_DROME	36 kDa	TRUE	unknown	0	4	0	1	0	0	0	0	2	0	0	0	2	0	6	0	0	0	0	0
472.2	TRUE	Empty	Annexin X, isoform B OS=Drosophila melanogaster GN=AnnX	tr|E1JJR8|E1JJR8_DROME	36 kDa	TRUE	unknown	0	4	0	1	0	0	0	0	2	0	0	0	2	0	6	0	0	0	0	0
473	TRUE	Empty	DNA-directed RNA polymerase I subunit RPA2 OS=Drosophila melanogaster GN=RpI135	sp|P20028|RPA2_DROME	128 kDa		unknown	0	0	8	8	6	1	5	0	0	0	0	0	0	0	2	1	0	0	0	0
474	TRUE	Empty	Succinate dehydrogenase [ubiquinone] iron-sulfur subunit, mitochondrial OS=Drosophila melanogaster GN=SdhB	sp|P21914|DHSB_DROME	34 kDa	TRUE	unknown	1	6	1	1	1	2	1	2	0	2	0	0	0	0	1	2	5	1	2	1
475	TRUE	Empty	Isoform 1 of Nucleoplasmin-like protein OS=Drosophila melanogaster GN=Nlp	sp|Q27415-1|NLP_DROME	17 kDa		unknown	0	3	2	2	2	2	2	2	2	2	0	0	1	2	1	1	1	2	1	1
476	TRUE	Empty	Cluster of CG10777 OS=Drosophila melanogaster GN=CG10777 (tr|Q9W3M7|Q9W3M7_DROME)	tr|Q9W3M7|Q9W3M7_DROME	100 kDa	TRUE	unknown	19	8	1	3	1	0	2	0	1	2	3	2	23	22	0	1	12	11	12	14
476.1	TRUE	Empty	CG10777 OS=Drosophila melanogaster GN=CG10777	tr|Q9W3M7|Q9W3M7_DROME	100 kDa	TRUE	unknown	19	8	1	3	1	0	2	0	1	2	0	0	23	22	0	1	12	11	12	14
476.2	TRUE	Empty	CG10777 OS=Drosophila melanogaster GN=CG10777	Q9W3M7_DROME	100 kDa	TRUE	unknown	0	0	0	0	0	0	0	0	0	0	3	2	0	0	0	0	0	0	0	0
477	TRUE	Empty	Cluster of QKR58E-1 OS=Drosophila melanogaster GN=qkr58E-1 (tr|O44435|O44435_DROME)	tr|O44435|O44435_DROME	45 kDa	TRUE	unknown	10	2	0	1	0	0	0	0	0	1	0	0	5	0	0	0	1	4	3	6
477.1	TRUE	Empty	QKR58E-1 OS=Drosophila melanogaster GN=qkr58E-1	tr|O44435|O44435_DROME	45 kDa	TRUE	unknown	10	2	0	1	0	0	0	0	0	1	0	0	5	0	0	0	1	4	3	6
478	TRUE	Empty	Septin-2 OS=Drosophila melanogaster GN=Sep2	sp|P54359|SEPT2_DROME	48 kDa	TRUE	unknown	0	0	2	2	1	9	0	10	12	6	0	0	0	2	0	4	1	1	1	2
479	TRUE	Empty	Ubiquitin-activating enzyme E1 OS=Drosophila melanogaster GN=Uba1	tr|O46111|O46111_DROME	112 kDa		unknown	0	0	1	1	2	2	2	2	5	1	0	0	0	0	1	1	1	0	1	0
480	TRUE	Empty	Kinesin light chain OS=Drosophila melanogaster GN=Klc	sp|P46824|KLC_DROME	58 kDa		unknown	0	0	0	0	0	7	0	7	5	5	0	0	0	0	2	7	0	0	0	0
481	TRUE	Empty	CG18178 OS=Drosophila melanogaster GN=CG18178	tr|Q9VT38|Q9VT38_DROME	43 kDa		unknown	0	0	2	2	2	3	1	3	1	2	0	0	3	0	0	0	3	2	4	1
482	TRUE	Empty	Hsc70Cb, isoform A OS=Drosophila melanogaster GN=Hsc70Cb	tr|Q9VUC1|Q9VUC1_DROME	89 kDa		unknown	0	0	2	2	1	1	1	1	2	0	0	0	0	0	1	0	0	0	0	0
483	TRUE	Empty	Sc2 OS=Drosophila melanogaster GN=Sc2	tr|Q9VZL3|Q9VZL3_DROME	34 kDa		unknown	0	0	2	1	2	3	2	2	2	1	0	0	2	1	3	2	0	0	0	0
484	TRUE	Empty	Cluster of CG5174, isoform L OS=Drosophila melanogaster GN=CG5174 (tr|E1JGL5|E1JGL5_DROME)	tr|E1JGL5|E1JGL5_DROME	23 kDa	TRUE	unknown	0	0	3	2	4	4	3	3	4	3	0	0	0	6	3	2	1	1	1	2
484.1	TRUE	Empty	CG5174, isoform L OS=Drosophila melanogaster GN=CG5174	tr|E1JGL5|E1JGL5_DROME	23 kDa	TRUE	unknown	0	0	3	2	4	4	3	3	4	3	0	0	0	6	3	2	1	1	1	2
484.2	TRUE	Empty	CG5174, isoform J OS=Drosophila melanogaster GN=CG5174	tr|A1ZB77|A1ZB77_DROME	21 kDa	TRUE	unknown	0	0	3	2	4	4	3	3	4	3	0	0	0	6	3	2	1	1	1	2
485	TRUE	Empty	Cluster of Isoform B of Restin homolog OS=Drosophila melanogaster GN=CLIP-190 (sp|Q9VJE5-2|CL190_DROME)	sp|Q9VJE5-2|CL190_DROME [2]	189 kDa	TRUE	unknown	0	0	0	1	0	0	1	0	0	0	9	7	22	2	0	0	0	0	0	0
485.1	TRUE	Empty	Isoform B of Restin homolog OS=Drosophila melanogaster GN=CLIP-190	sp|Q9VJE5-2|CL190_DROME	189 kDa	TRUE	unknown	0	0	0	1	0	0	1	0	0	0	9	7	22	2	0	0	0	0	0	0
485.2	TRUE	Empty	Isoform C of Restin homolog OS=Drosophila melanogaster GN=CLIP-190	sp|Q9VJE5-3|CL190_DROME	186 kDa	TRUE	unknown	0	0	0	1	0	0	1	0	0	0	8	6	21	2	0	0	0	0	0	0
486	TRUE	Empty	CG11876, isoform A OS=Drosophila melanogaster GN=CG11876	tr|Q7K5K3|Q7K5K3_DROME	39 kDa		unknown	0	0	3	4	2	2	2	4	2	3	0	0	0	0	1	2	0	0	0	0
487	TRUE	Empty	Nat1 OS=Drosophila melanogaster GN=Nat1	tr|Q9VWI2|Q9VWI2_DROME	103 kDa		unknown	0	2	1	0	2	3	0	4	3	1	0	0	0	0	2	2	0	0	1	0
488	TRUE	Empty	Cluster of Serine/threonine-protein phosphatase OS=Drosophila melanogaster GN=Pp1-Y2 (tr|Q5K375|Q5K375_DROME)	tr|Q5K375|Q5K375_DROME	35 kDa	TRUE	unknown	0	0	3	2	4	4	2	3	4	2	0	0	1	0	1	1	0	1	1	0
488.1	TRUE	Empty	Serine/threonine-protein phosphatase OS=Drosophila melanogaster GN=Pp1-Y2	tr|Q5K375|Q5K375_DROME	35 kDa	TRUE	unknown	0	0	0	0	1	0	0	0	0	0	0	0	0	0	0	0	0	0	0	0
488.2	TRUE	Empty	Serine/threonine-protein phosphatase alpha-1 isoform OS=Drosophila melanogaster GN=Pp1alpha-96A	sp|P48461|PP11_DROME	37 kDa	TRUE	unknown	0	0	2	1	3	3	1	2	3	1	0	0	1	0	0	0	0	0	0	0
488.3	TRUE	Empty	Serine/threonine-protein phosphatase alpha-2 isoform OS=Drosophila melanogaster GN=Pp1-87B	sp|P12982|PP12_DROME	35 kDa	TRUE	unknown	0	0	3	2	4	4	2	3	4	2	0	0	0	0	1	1	0	1	1	0
488.4	TRUE	Empty	Serine/threonine-protein phosphatase alpha-3 isoform OS=Drosophila melanogaster GN=Pp1-13C	sp|Q05547|PP13_DROME	35 kDa	TRUE	unknown	0	0	1	1	2	1	1	1	2	1	0	0	0	0	1	1	0	1	1	0
489	TRUE	Empty	Polyadenylate-binding protein 2 OS=Drosophila melanogaster GN=Pabp2	sp|Q7KNF2|PABP2_DROME (+1)	25 kDa		unknown	4	0	2	2	1	2	1	1	2	1	0	0	1	1	0	0	2	3	3	3
490	TRUE	Empty	Neural conserved at 73EF, isoform I OS=Drosophila melanogaster GN=Nc73EF	tr|A8JNU6|A8JNU6_DROME	123 kDa		unknown	0	0	1	1	2	1	0	2	1	0	0	0	0	0	2	1	1	0	0	1
491	TRUE	Empty	Cluster of Probable aminoacyl tRNA synthase complex-interacting multifunctional protein 2 OS=Drosophila melanogaster GN=CG12304 (sp|Q9VUR3|AIMP2_DROME)	sp|Q9VUR3|AIMP2_DROME	37 kDa	TRUE	unknown	1	0	1	1	1	2	1	1	2	1	0	0	3	4	0	0	6	8	6	5
491.1	TRUE	Empty	Probable aminoacyl tRNA synthase complex-interacting multifunctional protein 2 OS=Drosophila melanogaster GN=CG12304	sp|Q9VUR3|AIMP2_DROME	37 kDa	TRUE	unknown	1	0	1	1	1	2	1	1	2	1	0	0	3	4	0	0	6	8	6	5
492	TRUE	Empty	Cluster of Short spindle 4, isoform H OS=Drosophila melanogaster GN=ssp4 (tr|E1JH91|E1JH91_DROME)	tr|E1JH91|E1JH91_DROME [2]	130 kDa	TRUE	unknown	2	0	0	0	0	0	0	0	0	0	0	0	1	0	0	0	2	2	1	1
492.1	TRUE	Empty	Short spindle 4, isoform H OS=Drosophila melanogaster GN=ssp4	tr|E1JH91|E1JH91_DROME	130 kDa	TRUE	unknown	2	0	0	0	0	0	0	0	0	0	0	0	0	0	0	0	2	2	1	1
492.2	TRUE	Empty	Isoform B of Short spindle protein 4 OS=Drosophila melanogaster GN=ssp4	sp|A1ZAU8-3|SSP4_DROME	173 kDa	TRUE	unknown	2	0	0	0	0	0	0	0	0	0	0	0	1	0	0	0	2	2	1	1
492.3	TRUE	Empty	Short spindle 4, isoform D OS=Drosophila melanogaster GN=ssp4	sp|A1ZAU8-2|SSP4_DROME	171 kDa	TRUE	unknown	2	0	0	0	0	0	0	0	0	0	0	0	1	0	0	0	2	2	1	1
492.5	TRUE	Empty	Short spindle 4, isoform G OS=Drosophila melanogaster GN=ssp4	tr|E1JH92|E1JH92_DROME	20 kDa	TRUE	unknown	0	0	0	0	0	0	0	0	0	0	0	0	0	0	0	0	1	1	1	1
493	TRUE	Empty	Cluster of Isoform B of Pre-mRNA-processing factor 39 OS=Drosophila melanogaster GN=CG1646 (sp|Q7KRW8-1|PRP39_DROME)	sp|Q7KRW8-1|PRP39_DROME	121 kDa	TRUE	unknown	15	2	0	0	0	0	0	0	0	0	0	0	0	0	0	0	7	2	2	1
493.1	TRUE	Empty	Isoform B of Pre-mRNA-processing factor 39 OS=Drosophila melanogaster GN=CG1646	sp|Q7KRW8-1|PRP39_DROME	121 kDa	TRUE	unknown	15	2	0	0	0	0	0	0	0	0	0	0	0	0	0	0	7	2	2	1
493.2	TRUE	Empty	Isoform H of Pre-mRNA-processing factor 39 OS=Drosophila melanogaster GN=CG1646	sp|Q7KRW8-6|PRP39_DROME	56 kDa	TRUE	unknown	1	1	0	0	0	0	0	0	0	0	0	0	0	0	0	0	0	0	0	0
494	TRUE	Empty	Hsc70-interacting protein 1 OS=Drosophila melanogaster GN=HIP	sp|C4NYP8|F10A1_DROME (+2)	41 kDa		unknown	0	0	0	0	0	3	0	1	1	0	0	0	0	0	2	1	1	0	2	0
495	TRUE	Empty	CG2158 OS=Drosophila melanogaster GN=Nup50	tr|Q7K0D8|Q7K0D8_DROME	59 kDa		unknown	0	2	2	2	3	3	2	3	3	1	0	0	1	1	0	1	1	2	3	6
496	TRUE	Empty	Cluster of Isoform A of PDZ and LIM domain protein Zasp OS=Drosophila melanogaster GN=Zasp52 (sp|A1ZA47-2|ZASP_DROME)	sp|A1ZA47-2|ZASP_DROME	129 kDa	TRUE	unknown	0	0	0	0	0	0	0	0	0	0	0	0	0	0	0	0	0	0	0	1
496.1	TRUE	Empty	Isoform A of PDZ and LIM domain protein Zasp OS=Drosophila melanogaster GN=Zasp52	sp|A1ZA47-2|ZASP_DROME	129 kDa	TRUE	unknown	0	0	0	0	0	0	0	0	0	0	0	0	0	0	0	0	0	0	0	1
496.2	TRUE	Empty	Isoform C of PDZ and LIM domain protein Zasp OS=Drosophila melanogaster GN=Zasp52	sp|A1ZA47-3|ZASP_DROME	117 kDa	TRUE	unknown	0	0	0	0	0	0	0	0	0	0	0	0	0	0	0	0	0	0	0	1
497	TRUE	Empty	Plexin A OS=Drosophila melanogaster GN=plexA	tr|O96681|O96681_DROME	218 kDa		unknown	0	0	0	0	0	1	0	0	0	0	0	0	0	0	0	0	0	0	0	0
498	TRUE	Empty	CG17494, isoform C OS=Drosophila melanogaster GN=CG17494	tr|Q7PL71|Q7PL71_DROME	93 kDa		unknown	0	0	1	0	1	2	0	0	0	1	0	0	0	0	0	0	0	0	0	0
499	TRUE	Empty	CG7830 OS=Drosophila melanogaster GN=CG7830	tr|Q8SY53|Q8SY53_DROME	37 kDa		unknown	0	0	2	2	2	2	2	2	2	2	0	0	1	1	1	2	0	2	0	0
500	TRUE	Empty	Isoform A of Protein phosphatase PP2A 55 kDa regulatory subunit OS=Drosophila melanogaster GN=tws	sp|P36872-1|2ABA_DROME	57 kDa		unknown	0	0	1	1	2	1	3	1	1	1	0	0	0	0	1	1	1	2	1	1
501	TRUE	Empty	GH09263p OS=Drosophila melanogaster GN=Aats-gly	tr|Q961R8|Q961R8_DROME	76 kDa		unknown	0	2	1	0	3	3	1	3	0	2	0	0	0	0	1	1	0	0	0	0
502	TRUE	Empty	Cluster of 60S ribosomal protein L31 OS=Drosophila melanogaster GN=RpL31 (sp|Q9V597|RL31_DROME)	sp|Q9V597|RL31_DROME	15 kDa	TRUE	unknown	7	5	3	4	4	4	3	4	5	4	2	2	5	5	5	4	9	10	10	8
502.1	TRUE	Empty	60S ribosomal protein L31 OS=Drosophila melanogaster GN=RpL31	sp|Q9V597|RL31_DROME	15 kDa	TRUE	unknown	7	5	3	4	4	4	3	4	5	4	0	0	5	5	5	4	9	10	10	8
502.2	TRUE	Empty	60S ribosomal protein L31 OS=Drosophila melanogaster GN=RpL31	RL31_DROME	15 kDa	TRUE	unknown	0	0	0	0	0	0	0	0	0	0	2	2	0	0	0	0	0	0	0	0
503	TRUE	Empty	Cluster of Rasputin OS=Drosophila melanogaster GN=rin (tr|Q9NH72|Q9NH72_DROME)	tr|Q9NH72|Q9NH72_DROME	75 kDa	TRUE	unknown	21	11	2	3	3	5	1	5	7	5	3	5	19	10	6	6	18	17	17	17
503.1	TRUE	Empty	Rasputin OS=Drosophila melanogaster GN=rin	tr|Q9NH72|Q9NH72_DROME	75 kDa	TRUE	unknown	21	11	2	3	3	5	1	5	7	5	0	0	19	10	6	6	18	17	17	17
503.2	TRUE	Empty	Rasputin OS=Drosophila melanogaster GN=rin	Q9NH72_DROME	75 kDa	TRUE	unknown	0	0	0	0	0	0	0	0	0	0	3	5	0	0	0	0	0	0	0	0
504	TRUE	Empty	AT04516p OS=Drosophila melanogaster GN=Drp1	tr|Q8IHG0|Q8IHG0_DROME	83 kDa		unknown	0	0	1	0	1	3	0	4	2	2	0	0	0	0	0	2	0	0	0	1
505	TRUE	Empty	Cluster of RE28824p OS=Drosophila melanogaster GN=RpL12 (tr|Q9W1B9|Q9W1B9_DROME)	tr|Q9W1B9|Q9W1B9_DROME	18 kDa	TRUE	unknown	5	4	4	5	4	4	4	5	5	5	2	3	5	4	4	4	7	6	6	5
505.1	TRUE	Empty	RE28824p OS=Drosophila melanogaster GN=RpL12	tr|Q9W1B9|Q9W1B9_DROME	18 kDa	TRUE	unknown	5	4	4	5	4	4	4	5	5	5	0	0	5	4	4	4	7	6	6	5
505.2	TRUE	Empty	RE28824p OS=Drosophila melanogaster GN=RpL12	Q9W1B9_DROME	18 kDa	TRUE	unknown	0	0	0	0	0	0	0	0	0	0	2	3	0	0	0	0	0	0	0	0
506	TRUE	Empty	Cluster of ATP synthase-coupling factor 6, mitochondrial OS=Drosophila melanogaster GN=ATPsyn-Cf6 (sp|Q24407|ATP5J_DROME)	sp|Q24407|ATP5J_DROME	12 kDa	TRUE	unknown	3	2	3	3	2	4	3	4	4	2	0	0	0	1	2	2	1	2	1	2
506.1	TRUE	Empty	ATP synthase-coupling factor 6, mitochondrial OS=Drosophila melanogaster GN=ATPsyn-Cf6	sp|Q24407|ATP5J_DROME	12 kDa	TRUE	unknown	3	2	3	3	2	4	3	4	4	2	0	0	0	1	2	2	1	2	1	2
507	TRUE	Empty	CG17514, isoform A OS=Drosophila melanogaster GN=CG17514	tr|Q7PLL6|Q7PLL6_DROME	294 kDa	TRUE	unknown	0	0	0	0	0	0	0	0	0	1	0	0	0	0	0	0	0	0	0	0
508	TRUE	Empty	LD45860p OS=Drosophila melanogaster GN=REG	tr|Q9V3P3|Q9V3P3_DROME	28 kDa		unknown	0	0	2	2	1	3	2	4	1	3	0	0	0	0	1	1	2	3	2	3
509	TRUE	Empty	CG9894, isoform A OS=Drosophila melanogaster GN=CG9894-RB	tr|Q9VQF7|Q9VQF7_DROME	15 kDa		unknown	0	0	0	0	0	2	0	2	2	0	0	0	1	1	5	4	1	1	1	0
510	TRUE	Empty	Cluster of 60S ribosomal protein L9 OS=Drosophila melanogaster GN=RpL9 (sp|P50882|RL9_DROME)	sp|P50882|RL9_DROME	21 kDa	TRUE	unknown	7	5	5	6	6	5	5	5	7	6	1	2	7	5	7	5	9	7	8	8
510.1	TRUE	Empty	60S ribosomal protein L9 OS=Drosophila melanogaster GN=RpL9	sp|P50882|RL9_DROME	21 kDa	TRUE	unknown	7	5	5	6	6	5	5	5	7	6	0	0	7	5	7	5	9	7	8	8
510.2	TRUE	Empty	60S ribosomal protein L9 OS=Drosophila melanogaster GN=RpL9	RL9_DROME	21 kDa	TRUE	unknown	0	0	0	0	0	0	0	0	0	0	1	2	0	0	0	0	0	0	0	0
511	TRUE	Empty	Cluster of Isoform A of ATP synthase subunit b, mitochondrial OS=Drosophila melanogaster GN=ATPsyn-b (sp|Q94516-1|AT5F1_DROME)	sp|Q94516-1|AT5F1_DROME	27 kDa	TRUE	unknown	0	0	1	1	3	6	3	4	4	1	0	0	0	0	1	1	0	0	0	0
511.1	TRUE	Empty	Isoform A of ATP synthase subunit b, mitochondrial OS=Drosophila melanogaster GN=ATPsyn-b	sp|Q94516-1|AT5F1_DROME	27 kDa	TRUE	unknown	0	0	1	1	3	6	3	4	4	1	0	0	0	0	1	1	0	0	0	0
511.2	TRUE	Empty	Isoform B of ATP synthase subunit b, mitochondrial OS=Drosophila melanogaster GN=ATPsyn-b	sp|Q94516-2|AT5F1_DROME	18 kDa	TRUE	unknown	0	0	1	1	3	6	3	4	4	1	0	0	0	0	1	1	0	0	0	0
512	TRUE	Empty	V-type proton ATPase subunit E OS=Drosophila melanogaster GN=Vha26	sp|P54611|VATE_DROME	26 kDa		unknown	0	3	3	2	3	2	3	4	2	3	0	0	1	0	3	1	0	0	0	0
513	TRUE	Empty	Cluster of Isoform E of Microtubule-associated protein Jupiter OS=Drosophila melanogaster GN=Jupiter (sp|Q9I7K0-1|JUPIT_DROME)	sp|Q9I7K0-1|JUPIT_DROME [2]	22 kDa	TRUE	unknown	0	0	0	1	1	2	0	2	4	1	0	0	2	3	1	1	2	2	2	3
513.1	TRUE	Empty	Isoform E of Microtubule-associated protein Jupiter OS=Drosophila melanogaster GN=Jupiter	sp|Q9I7K0-1|JUPIT_DROME (+1)	22 kDa	TRUE	unknown	0	0	0	1	1	2	0	2	4	1	0	0	2	3	1	1	2	2	2	3
513.2	TRUE	Empty	Isoform A of Microtubule-associated protein Jupiter OS=Drosophila melanogaster GN=Jupiter	sp|Q9I7K0-2|JUPIT_DROME	21 kDa	TRUE	unknown	0	0	0	0	0	1	0	1	3	0	0	0	2	3	0	0	2	2	2	3
513.3	TRUE	Empty	Isoform B of Microtubule-associated protein Jupiter OS=Drosophila melanogaster GN=Jupiter	sp|Q9I7K0-3|JUPIT_DROME	20 kDa	TRUE	unknown	0	0	0	0	0	0	0	1	0	0	0	0	0	0	0	0	0	0	0	0
514	TRUE	Empty	Dgp-1, isoform A OS=Drosophila melanogaster GN=Dgp-1	tr|Q0E931|Q0E931_DROME	73 kDa		unknown	8	1	4	0	2	3	1	1	0	2	0	0	0	0	0	1	1	1	3	1
515	TRUE	Empty	Multidrug-Resistance like protein 1, isoform M OS=Drosophila melanogaster GN=MRP	tr|Q7KTB7|Q7KTB7_DROME	174 kDa	TRUE	unknown	0	0	0	2	0	1	0	2	1	0	0	0	0	0	0	0	0	0	0	0
516	TRUE	Empty	CG6617 OS=Drosophila melanogaster GN=CG6617	tr|Q9VWS1|Q9VWS1_DROME	26 kDa		unknown	0	0	1	2	2	3	1	4	3	2	0	0	1	0	1	2	0	1	2	1
517	TRUE	Empty	Cluster of Isoform A of Protein alan shepard OS=Drosophila melanogaster GN=shep (sp|Q8MSV2-1|SHEP_DROME)	sp|Q8MSV2-1|SHEP_DROME [2]	61 kDa	TRUE	unknown	6	0	1	1	1	1	0	1	1	1	1	0	3	5	0	0	2	2	2	3
517.1	TRUE	Empty	Isoform A of Protein alan shepard OS=Drosophila melanogaster GN=shep	sp|Q8MSV2-1|SHEP_DROME	61 kDa	TRUE	unknown	6	0	1	1	1	1	0	1	1	1	1	0	3	3	0	0	2	2	2	3
517.2	TRUE	Empty	Isoform B of Protein alan shepard OS=Drosophila melanogaster GN=shep	sp|Q8MSV2-2|SHEP_DROME	53 kDa	TRUE	unknown	4	0	0	0	0	0	0	0	0	0	0	0	2	3	0	0	1	1	1	2
517.3	TRUE	Empty	Isoform E of Protein alan shepard OS=Drosophila melanogaster GN=shep	sp|Q8MSV2-4|SHEP_DROME	41 kDa	TRUE	unknown	5	0	1	1	1	1	0	1	1	1	1	0	3	5	0	0	2	2	2	3
518	TRUE	Empty	RH56418p OS=Drosophila melanogaster GN=Aats-thr	tr|Q8IGC5|Q8IGC5_DROME	82 kDa		unknown	0	3	2	0	2	2	0	1	2	1	0	0	0	0	1	0	2	0	3	1
519	TRUE	Empty	Isoform A of 40S ribosomal protein S21 OS=Drosophila melanogaster GN=oho23B	sp|O76927-1|RS21_DROME (+1)	9 kDa		unknown	2	0	2	2	3	2	2	1	2	2	0	0	4	1	2	2	0	0	0	0
520	TRUE	Empty	Isoform A of Septin-1 OS=Drosophila melanogaster GN=Sep1	sp|P42207-1|SEPT1_DROME	41 kDa	TRUE	unknown	0	0	1	1	0	7	1	4	7	5	0	0	0	0	0	1	0	3	2	3
521	TRUE	Empty	Arc2 OS=Drosophila melanogaster GN=Arc2	tr|Q7JV70|Q7JV70_DROME	23 kDa		unknown	3	0	0	0	0	0	0	0	0	0	0	0	0	0	0	0	6	1	5	1
522	TRUE	Empty	CathD OS=Drosophila melanogaster GN=cathD	tr|Q7K485|Q7K485_DROME	42 kDa		unknown	0	0	1	1	2	3	0	2	3	0	0	0	0	0	0	0	0	1	1	2
523	TRUE	Empty	CG14207, isoform B OS=Drosophila melanogaster GN=HspB8	tr|Q8IQW5|Q8IQW5_DROME	22 kDa		unknown	0	3	1	1	2	1	1	1	1	1	0	0	1	0	3	4	1	1	2	1
524	TRUE	Empty	CG6439, isoform A OS=Drosophila melanogaster GN=CG6439	tr|Q9VD58|Q9VD58_DROME	40 kDa		unknown	0	0	2	2	3	2	0	3	1	1	0	0	0	1	3	4	0	0	0	0
525	TRUE	Empty	Proteasome subunit beta type OS=Drosophila melanogaster GN=Prosbeta2	tr|O17311|O17311_DROME	30 kDa	TRUE	unknown	0	0	3	2	5	1	2	1	2	2	0	0	0	0	0	0	2	2	3	4
526	TRUE	Empty	CG5976 OS=Drosophila melanogaster GN=CG5976	tr|Q7KTY3|Q7KTY3_DROME	40 kDa		unknown	0	0	2	1	1	1	2	1	2	1	0	0	2	0	0	0	1	3	2	3
527	TRUE	Empty	CG1091, isoform A OS=Drosophila melanogaster GN=CG1091	tr|Q86BP3|Q86BP3_DROME	58 kDa		unknown	0	0	1	1	0	1	1	1	0	0	0	0	0	0	0	0	3	2	2	2
528	TRUE	Empty	CG6751 OS=Drosophila melanogaster GN=CG6751	tr|A1Z8D0|A1Z8D0_DROME	51 kDa		unknown	0	2	1	2	2	4	1	4	4	2	0	0	1	0	0	0	0	0	0	0
529	TRUE	Empty	RE01954p OS=Drosophila melanogaster GN=row	tr|Q5U156|Q5U156_DROME	144 kDa		unknown	1	0	0	0	0	1	0	2	2	1	0	0	0	0	0	1	1	3	6	7
530	TRUE	Empty	CG12702 OS=Drosophila melanogaster GN=CG12702	tr|Q9VWC7|Q9VWC7_DROME	97 kDa		unknown	0	0	0	2	1	1	0	2	2	2	0	0	1	0	0	4	0	1	0	0
531	TRUE	Empty	Cluster of RNA-binding protein lark OS=Drosophila melanogaster GN=lark (sp|Q94901|LARK_DROME)	sp|Q94901|LARK_DROME	40 kDa	TRUE	unknown	14	1	6	4	6	3	5	3	3	3	3	3	11	11	6	1	6	11	9	12
531.1	TRUE	Empty	RNA-binding protein lark OS=Drosophila melanogaster GN=lark	sp|Q94901|LARK_DROME	40 kDa	TRUE	unknown	14	1	6	4	6	3	5	3	3	3	0	0	11	11	6	1	6	11	9	12
531.2	TRUE	Empty	RNA-binding protein lark OS=Drosophila melanogaster GN=lark	LARK_DROME	40 kDa	TRUE	unknown	0	0	0	0	0	0	0	0	0	0	3	3	0	0	0	0	0	0	0	0
532	TRUE	Empty	E3 ubiquitin-protein ligase Su(dx) OS=Drosophila melanogaster GN=Su(dx)	sp|Q9Y0H4|SUDX_DROME (+1)	108 kDa	TRUE	unknown	0	0	1	2	2	0	1	0	5	1	0	0	2	0	0	0	0	0	0	0
533	TRUE	Empty	CG1416, isoform A OS=Drosophila melanogaster GN=CG1416	tr|Q9V9Q4|Q9V9Q4_DROME	40 kDa		unknown	0	4	1	3	1	1	2	3	1	3	0	0	0	0	1	0	0	0	0	0
534	TRUE	Empty	CG42232 OS=Drosophila melanogaster GN=CG42232	tr|B7Z0I8|B7Z0I8_DROME	379 kDa	TRUE	unknown	0	0	0	0	0	0	0	0	0	0	0	0	0	1	0	1	0	0	0	2
535	TRUE	Empty	WD repeat-containing protein 26 homolog OS=Drosophila melanogaster GN=CG7611	sp|Q7K0L4|WDR26_DROME (+1)	70 kDa		unknown	0	0	0	0	0	0	0	0	0	0	0	0	0	0	0	1	1	2	3	0
536	TRUE	Empty	Nascent polypeptide-associated complex subunit alpha OS=Drosophila melanogaster GN=Nacalpha	sp|Q94518|NACA_DROME	23 kDa		unknown	0	0	1	1	2	2	1	2	3	2	0	0	1	0	2	3	1	1	1	0
537	TRUE	Empty	Isoform A of Transport and Golgi organization protein 1 OS=Drosophila melanogaster GN=Tango1	sp|Q9VMA7-1|TGO1_DROME	159 kDa		unknown	0	0	0	0	0	6	0	5	8	5	0	0	0	0	0	1	1	0	1	1
538	TRUE	Empty	Pre-mRNA processing factor 8 OS=Drosophila melanogaster GN=Prp8	tr|A1Z8U0|A1Z8U0_DROME	280 kDa		unknown	0	0	0	1	0	1	0	2	5	2	0	0	0	0	0	2	0	1	0	1
539	TRUE	Empty	Drab5 OS=Drosophila melanogaster GN=Rab5	tr|Q9V3I2|Q9V3I2_DROME	24 kDa		unknown	0	0	2	1	2	3	1	3	3	3	0	0	0	0	1	1	0	0	0	0
540	TRUE	Empty	DXl6 protein OS=Drosophila melanogaster GN=xl6	tr|Q9V3V0|Q9V3V0_DROME	28 kDa		unknown	3	1	2	1	2	1	2	2	2	2	0	0	3	1	2	3	1	2	3	3
541	TRUE	Empty	Ankyrin repeat and KH domain-containing protein mask OS=Drosophila melanogaster GN=mask	sp|Q9VCA8|ANKHM_DROME	423 kDa		unknown	0	0	0	0	0	0	0	0	0	0	0	0	0	0	0	0	2	1	1	3
542	TRUE	Empty	Cluster of 40S ribosomal protein S5a OS=Drosophila melanogaster GN=RpS5a (sp|Q24186|RS5A_DROME)	sp|Q24186|RS5A_DROME [2]	25 kDa	TRUE	unknown	10	2	5	5	6	2	3	4	5	4	3	3	6	7	8	5	6	8	6	5
542.1	TRUE	Empty	40S ribosomal protein S5a OS=Drosophila melanogaster GN=RpS5a	sp|Q24186|RS5A_DROME	25 kDa	TRUE	unknown	8	2	4	4	5	2	2	3	4	3	0	0	5	5	7	4	6	8	6	5
542.2	TRUE	Empty	40S ribosomal protein S5b OS=Drosophila melanogaster GN=RpS5b	sp|Q9VFE4|RS5B_DROME	26 kDa	TRUE	unknown	5	1	3	3	3	1	1	2	1	2	0	0	3	3	5	3	3	3	2	2
542.3	TRUE	Empty	40S ribosomal protein S5a OS=Drosophila melanogaster GN=RpS5a	RS5A_DROME	25 kDa	TRUE	unknown	0	0	0	0	0	0	0	0	0	0	3	3	0	0	0	0	0	0	0	0
543	TRUE	Empty	Casein kinase I isoform alpha OS=Drosophila melanogaster GN=CkIalpha	sp|P54367|KC1A_DROME (+1)	40 kDa		unknown	0	0	4	4	2	1	2	1	2	1	0	0	0	0	1	0	0	0	0	0
544	TRUE	Empty	NADH-ubiquinone oxidoreductase 75 kDa subunit, mitochondrial OS=Drosophila melanogaster GN=ND75	sp|Q94511|NDUS1_DROME	79 kDa		unknown	0	0	2	0	2	1	0	4	1	2	0	0	0	0	2	1	0	0	0	0
545	TRUE	Empty	Protein translation factor SUI1 homolog OS=Drosophila melanogaster GN=CG17737	sp|Q9VZS3|SUI1_DROME	12 kDa		unknown	0	0	1	0	0	2	0	0	0	0	0	0	0	1	2	1	3	3	6	1
546	TRUE	Empty	Isoform B of Putative ATP synthase subunit f, mitochondrial OS=Drosophila melanogaster GN=CG4692	sp|Q9W141-2|ATPK_DROME	15 kDa		unknown	0	1	2	3	2	2	3	3	2	2	0	1	0	0	1	1	0	0	0	0
547	TRUE	Empty	9 kD basic protein OS=Drosophila melanogaster GN=c550	tr|O77134|O77134_DROME	9 kDa		unknown	1	1	2	2	2	2	2	2	2	1	0	0	1	0	1	2	2	1	1	1
548	TRUE	Empty	Cluster of Tousled-like kinase, isoform G OS=Drosophila melanogaster GN=tlk (tr|B7Z126|B7Z126_DROME)	tr|B7Z126|B7Z126_DROME	162 kDa	TRUE	unknown	0	0	0	1	0	4	1	4	7	2	0	0	0	2	0	2	5	2	4	6
548.1	TRUE	Empty	Tousled-like kinase, isoform G OS=Drosophila melanogaster GN=tlk	tr|B7Z126|B7Z126_DROME	162 kDa	TRUE	unknown	0	0	0	1	0	4	1	4	7	2	0	0	0	2	0	2	5	2	4	6
548.2	TRUE	Empty	BcDNA.GH07910 OS=Drosophila melanogaster GN=tlk	tr|Q9W4Q4|Q9W4Q4_DROME	137 kDa	TRUE	unknown	0	0	0	1	0	4	1	4	7	2	0	0	0	2	0	2	5	2	4	6
549	TRUE	Empty	Cluster of Mitochondrial phosphate carrier protein, isoform A OS=Drosophila melanogaster GN=Mpcp (tr|Q0E8E8|Q0E8E8_DROME)	tr|Q0E8E8|Q0E8E8_DROME	39 kDa	TRUE	unknown	0	4	2	2	2	2	0	2	2	2	0	0	1	0	0	0	0	0	0	0
549.1	TRUE	Empty	Mitochondrial phosphate carrier protein, isoform A OS=Drosophila melanogaster GN=Mpcp	tr|Q0E8E8|Q0E8E8_DROME	39 kDa	TRUE	unknown	0	4	2	2	2	2	0	2	2	2	0	0	1	0	0	0	0	0	0	0
550	TRUE	Empty	Inositol-3-phosphate synthase OS=Drosophila melanogaster GN=Inos	sp|O97477|INO1_DROME	62 kDa		unknown	0	0	0	0	0	9	1	9	6	8	0	0	0	3	0	1	0	0	0	0
551	TRUE	Empty	Rho GTPase-activating protein 92B OS=Drosophila melanogaster GN=RhoGAP92B	sp|Q9VDS5|RG92B_DROME	83 kDa		unknown	0	0	1	0	0	5	0	4	3	4	0	0	0	0	0	5	0	0	0	0
552	TRUE	Empty	26S proteasome regulatory complex subunit p30 OS=Drosophila melanogaster GN=Rpn12	tr|Q9V436|Q9V436_DROME	30 kDa		unknown	0	0	3	2	3	3	2	2	3	2	0	0	0	0	1	1	1	2	1	1
553	TRUE	Empty	BcDNA.LD10457 OS=Drosophila melanogaster GN=SsRbeta	tr|Q9VUZ0|Q9VUZ0_DROME	21 kDa		unknown	1	1	2	1	2	2	2	2	2	2	0	0	2	1	2	1	1	1	1	1
554	TRUE	Empty	Cluster of Probable cytochrome P450 12d1 distal, mitochondrial OS=Drosophila melanogaster GN=Cyp12d1-d (sp|Q7KR10|CCD1D_DROME)	sp|Q7KR10|CCD1D_DROME	60 kDa	TRUE	unknown	0	1	3	3	2	1	2	2	1	1	0	0	0	0	2	3	0	0	0	0
554.1	TRUE	Empty	Probable cytochrome P450 12d1 distal, mitochondrial OS=Drosophila melanogaster GN=Cyp12d1-d	sp|Q7KR10|CCD1D_DROME	60 kDa	TRUE	unknown	0	1	3	3	2	1	2	2	1	1	0	0	0	0	2	3	0	0	0	0
554.2	TRUE	Empty	Probable cytochrome P450 12d1 proximal, mitochondrial OS=Drosophila melanogaster GN=Cyp12d1-p	sp|P82712|CCD1P_DROME	60 kDa	TRUE	unknown	0	1	2	2	1	0	1	1	1	1	0	0	0	0	1	3	0	0	0	0
555	TRUE	Empty	Calreticulin OS=Drosophila melanogaster GN=Crc	sp|P29413|CALR_DROME	47 kDa		unknown	0	0	0	0	0	0	0	0	2	0	0	0	2	0	3	0	1	1	1	0
556	TRUE	Empty	SD03319p OS=Drosophila melanogaster GN=CG2970	tr|Q8T3K9|Q8T3K9_DROME	41 kDa		unknown	0	0	2	1	1	6	3	3	4	2	0	0	0	0	1	3	0	0	0	0
557	TRUE	Empty	GH08712p OS=Drosophila melanogaster GN=Snr1	tr|Q24090|Q24090_DROME	42 kDa		unknown	2	0	2	1	2	3	1	2	2	2	0	0	2	1	1	2	2	2	2	2
558	TRUE	Empty	Cytoplasmic FMR1-interacting protein OS=Drosophila melanogaster GN=Sra-1	sp|Q9VF87|CYFIP_DROME	149 kDa		unknown	0	0	0	2	0	4	0	4	3	5	0	0	0	0	0	0	0	0	0	0
559	TRUE	Empty	Lethal (2) 09851 OS=Drosophila melanogaster GN=l(2)09851	tr|Q8SYL1|Q8SYL1_DROME	51 kDa		unknown	0	0	3	1	1	4	1	2	3	3	0	0	2	0	0	1	1	1	0	0
560	TRUE	Empty	LD06532p OS=Drosophila melanogaster GN=Tudor-SN	tr|Q8T0F1|Q8T0F1_DROME	57 kDa		unknown	0	8	0	0	0	1	0	1	1	1	0	0	0	0	1	0	1	1	1	0
561	TRUE	Empty	CG5004 OS=Drosophila melanogaster GN=CG5004	tr|Q9VX80|Q9VX80_DROME	137 kDa		unknown	0	0	2	0	1	0	2	0	0	0	0	0	0	1	2	0	0	0	0	0
562	TRUE	Empty	Ras-like protein 3 OS=Drosophila melanogaster GN=R	sp|P08645|RAS3_DROME	21 kDa		unknown	0	1	2	1	2	1	1	2	2	1	0	0	2	0	1	3	0	0	0	0
563	TRUE	Empty	Protein ROP OS=Drosophila melanogaster GN=Rop	sp|Q07327|ROP_DROME	68 kDa		unknown	0	2	2	1	2	2	2	5	3	3	0	0	0	0	1	3	0	0	0	0
564	TRUE	Empty	GH04194p OS=Drosophila melanogaster GN=CG17259	tr|Q95TC0|Q95TC0_DROME	31 kDa		unknown	0	0	2	1	2	3	1	3	1	1	0	0	0	0	0	0	1	0	0	0
565	TRUE	Empty	Cluster of RE63456p OS=Drosophila melanogaster GN=RpL34a (tr|Q8SYG0|Q8SYG0_DROME)	tr|Q8SYG0|Q8SYG0_DROME	18 kDa	TRUE	unknown	6	6	3	4	3	3	4	4	3	4	2	2	4	2	4	4	9	6	10	6
565.1	TRUE	Empty	RE63456p OS=Drosophila melanogaster GN=RpL34a	tr|Q8SYG0|Q8SYG0_DROME	18 kDa	TRUE	unknown	5	4	2	3	2	2	3	3	2	3	0	0	3	2	3	3	7	4	7	5
565.2	TRUE	Empty	RH48056p OS=Drosophila melanogaster GN=RpL34b	tr|Q9VHE5|Q9VHE5_DROME	18 kDa	TRUE	unknown	6	6	3	4	3	3	4	4	3	4	0	0	4	2	4	4	9	6	10	6
565.3	TRUE	Empty	RH48056p OS=Drosophila melanogaster GN=RpL34b	Q9VHE5_DROME	18 kDa	TRUE	unknown	0	0	0	0	0	0	0	0	0	0	2	2	0	0	0	0	0	0	0	0
566	TRUE	Empty	Cluster of Signal recognition particle 68 kDa protein OS=Drosophila melanogaster GN=Srp68 (sp|Q9VSS2|SRP68_DROME)	sp|Q9VSS2|SRP68_DROME	69 kDa	TRUE	unknown	1	2	0	0	0	1	0	2	4	1	0	0	0	0	1	4	0	0	1	1
566.1	TRUE	Empty	Signal recognition particle 68 kDa protein OS=Drosophila melanogaster GN=Srp68	sp|Q9VSS2|SRP68_DROME	69 kDa	TRUE	unknown	1	2	0	0	0	1	0	2	4	1	0	0	0	0	1	4	0	0	1	1
567	TRUE	Empty	Superoxide dismutase [Mn], mitochondrial OS=Drosophila melanogaster GN=Sod2	sp|Q00637|SODM_DROME	25 kDa		unknown	0	0	0	0	0	0	0	0	0	0	0	0	0	0	0	0	6	4	3	0
568	TRUE	Empty	Putative U5 small nuclear ribonucleoprotein 200 kDa helicase OS=Drosophila melanogaster GN=CG5931	sp|Q9VUV9|U520_DROME	245 kDa		unknown	0	0	1	2	0	4	1	1	0	2	0	0	0	0	0	0	0	0	0	0
569	TRUE	Empty	CG4764 OS=Drosophila melanogaster GN=CG4764	tr|Q9VPX5|Q9VPX5_DROME	20 kDa		unknown	0	0	4	1	2	1	1	1	1	2	0	0	0	1	2	2	1	1	0	0
570	TRUE	Empty	CG1837 OS=Drosophila melanogaster GN=prtp	tr|Q9VYV3|Q9VYV3_DROME	47 kDa		unknown	0	0	0	2	0	1	1	2	1	1	0	0	2	2	1	1	2	0	1	0
571	TRUE	Empty	Isoform A of Protein tumorous imaginal discs, mitochondrial OS=Drosophila melanogaster GN=l(2)tid	sp|Q27237-1|TID_DROME	56 kDa		unknown	0	0	3	1	3	0	3	0	0	0	0	0	0	0	3	0	0	2	1	2
572	TRUE	Empty	Probable ATP-dependent RNA helicase pitchoune OS=Drosophila melanogaster GN=pit	sp|Q9VD51|DDX18_DROME	77 kDa	TRUE	unknown	0	0	2	1	1	3	2	2	3	3	0	0	0	0	1	3	0	0	0	1
573	TRUE	Empty	Ran binding protein 7 OS=Drosophila melanogaster GN=msk	tr|Q7KIF8|Q7KIF8_DROME	119 kDa		unknown	0	0	0	1	0	1	0	2	0	1	0	0	0	0	0	0	0	0	2	0
574	TRUE	Empty	CG2118, isoform B OS=Drosophila melanogaster GN=CG2118	tr|Q8I0S9|Q8I0S9_DROME	69 kDa		unknown	0	0	3	2	1	6	2	7	2	2	0	0	0	0	1	2	0	0	0	0
575	TRUE	Empty	GM13065p OS=Drosophila melanogaster GN=CG12288	tr|Q8MSG1|Q8MSG1_DROME	48 kDa		unknown	0	0	1	2	2	2	2	1	2	1	0	0	0	0	1	0	2	1	2	1
576	TRUE	Empty	Ribosome biogenesis protein BRX1 homolog OS=Drosophila melanogaster GN=CG11583	sp|Q9VZE6|BRX1_DROME	42 kDa		unknown	0	0	2	1	0	0	2	0	1	1	0	0	2	0	1	2	0	0	2	1
577	TRUE	Empty	Cluster of Single-stranded DNA-binding protein, mitochondrial OS=Drosophila melanogaster GN=mtSSB (sp|P54622|SSBP_DROME)	sp|P54622|SSBP_DROME	16 kDa	TRUE	unknown	0	1	4	3	4	2	3	4	2	4	1	1	6	0	1	2	0	0	0	0
577.1	TRUE	Empty	Single-stranded DNA-binding protein, mitochondrial OS=Drosophila melanogaster GN=mtSSB	sp|P54622|SSBP_DROME	16 kDa	TRUE	unknown	0	1	4	3	4	2	3	4	2	4	0	0	6	0	1	2	0	0	0	0
577.2	TRUE	Empty	Single-stranded DNA-binding protein, mitochondrial OS=Drosophila melanogaster GN=mtSSB	SSBP_DROME	16 kDa	TRUE	unknown	0	0	0	0	0	0	0	0	0	0	1	1	0	0	0	0	0	0	0	0
578	TRUE	Empty	Cluster of LP21249p OS=Drosophila melanogaster GN=Psa (tr|Q8IRH0|Q8IRH0_DROME)	tr|Q8IRH0|Q8IRH0_DROME	120 kDa	TRUE	unknown	0	3	0	0	0	1	0	2	0	0	0	0	0	0	1	0	1	1	0	0
578.1	TRUE	Empty	LP21249p OS=Drosophila melanogaster GN=Psa	tr|Q8IRH0|Q8IRH0_DROME	120 kDa	TRUE	unknown	0	3	0	0	0	1	0	2	0	0	0	0	0	0	1	0	1	1	0	0
579	TRUE	Empty	RE66761p OS=Drosophila melanogaster GN=Tom70	tr|Q8MT29|Q8MT29_DROME	66 kDa		unknown	0	0	2	1	1	2	1	2	1	1	0	0	0	0	0	0	0	0	0	0
580	TRUE	Empty	Cluster of Splicing factor SRp54 OS=Drosophila melanogaster GN=Srp54 (tr|O61646|O61646_DROME)	tr|O61646|O61646_DROME	58 kDa	TRUE	unknown	4	0	3	3	3	3	4	4	4	4	0	0	1	0	1	2	1	1	1	1
580.1	TRUE	Empty	Splicing factor SRp54 OS=Drosophila melanogaster GN=Srp54	tr|O61646|O61646_DROME	58 kDa	TRUE	unknown	4	0	3	3	3	3	4	4	4	4	0	0	1	0	1	2	1	1	1	1
581	TRUE	Empty	Dilute class unconventional myosin, isoform C OS=Drosophila melanogaster GN=didum	A1Z6Z8_DROME	208 kDa	TRUE	unknown	0	0	0	0	0	0	0	0	0	0	21	24	0	0	0	0	0	0	0	0
582	TRUE	Empty	CG16758, isoform E OS=Drosophila melanogaster GN=CG16758	tr|Q7KV91|Q7KV91_DROME	35 kDa		unknown	0	0	3	2	2	3	2	3	5	3	0	0	0	0	0	2	0	0	0	0
583	TRUE	Empty	Peroxiredoxin 5037 OS=Drosophila melanogaster GN=Prx5037	tr|Q9VEJ0|Q9VEJ0_DROME	26 kDa		unknown	0	0	2	2	2	3	1	2	4	2	0	0	1	0	1	1	1	0	1	0
584	TRUE	Empty	Proteasome subunit beta type OS=Drosophila melanogaster GN=CG17331	tr|Q9VJJ0|Q9VJJ0_DROME	22 kDa		unknown	0	0	3	3	4	3	1	2	2	2	0	0	0	0	0	0	0	1	2	1
585	TRUE	Empty	CG15019, isoform A OS=Drosophila melanogaster GN=CG15019	tr|Q9VZC8|Q9VZC8_DROME	17 kDa		unknown	0	0	0	1	0	2	2	1	1	1	0	0	0	0	0	0	2	2	2	2
586	TRUE	Empty	Cluster of CG8963, isoform A OS=Drosophila melanogaster GN=CG8963 (tr|Q7K581|Q7K581_DROME)	tr|Q7K581|Q7K581_DROME	63 kDa	TRUE	unknown	3	4	3	6	1	0	3	1	2	1	0	0	2	5	2	1	3	1	1	1
586.1	TRUE	Empty	CG8963, isoform A OS=Drosophila melanogaster GN=CG8963	tr|Q7K581|Q7K581_DROME	63 kDa	TRUE	unknown	3	4	3	6	1	0	3	1	2	1	0	0	2	5	2	1	3	1	1	1
587	TRUE	Empty	Cluster of Not1, isoform D OS=Drosophila melanogaster GN=Not1 (tr|A8DY80|A8DY80_DROME)	tr|A8DY80|A8DY80_DROME	281 kDa	TRUE	unknown	0	0	4	3	6	1	4	1	0	0	0	0	0	0	1	1	1	0	0	0
587.1	TRUE	Empty	Not1, isoform D OS=Drosophila melanogaster GN=Not1	tr|A8DY80|A8DY80_DROME	281 kDa	TRUE	unknown	0	0	4	3	6	1	4	1	0	0	0	0	0	0	1	1	1	0	0	0
587.2	TRUE	Empty	Not1, isoform F OS=Drosophila melanogaster GN=Not1	tr|E2QCN4|E2QCN4_DROME	280 kDa	TRUE	unknown	0	0	4	3	6	1	4	1	0	0	0	0	0	0	1	1	1	0	0	0
588	TRUE	Empty	Protein flightless-1 OS=Drosophila melanogaster GN=fliI	FLII_DROME	144 kDa	TRUE	unknown	0	0	0	0	0	0	0	0	0	0	17	17	0	0	0	0	0	0	0	0
589	TRUE	Empty	Ran GTPase-activating protein OS=Drosophila melanogaster GN=RanGap	sp|Q9VIW3|RAGP1_DROME	66 kDa		unknown	0	1	1	1	1	1	0	3	2	1	0	0	1	2	1	1	2	1	4	6
590	TRUE	Empty	Glutamate--cysteine ligase OS=Drosophila melanogaster GN=Gclc	sp|Q9W3K5|GSH1_DROME (+1)	81 kDa		unknown	0	0	6	0	5	4	2	2	0	1	0	0	0	0	0	0	0	0	0	0
591	TRUE	Empty	Ubiquitin carboxyl-terminal hydrolase OS=Drosophila melanogaster GN=CG5384	tr|Q9VKZ8|Q9VKZ8_DROME	54 kDa		unknown	0	2	1	1	2	3	0	1	1	2	0	0	0	0	0	0	0	0	0	0
592	TRUE	Empty	Cluster of SD07726p OS=Drosophila melanogaster GN=CG3229 (tr|Q8MRF8|Q8MRF8_DROME)	tr|Q8MRF8|Q8MRF8_DROME	135 kDa	TRUE	unknown	4	0	0	0	0	0	0	0	0	0	0	0	0	0	0	0	2	2	2	3
592.1	TRUE	Empty	SD07726p OS=Drosophila melanogaster GN=CG3229	tr|Q8MRF8|Q8MRF8_DROME	135 kDa	TRUE	unknown	4	0	0	0	0	0	0	0	0	0	0	0	0	0	0	0	2	2	2	3
593	TRUE	Empty	Sphingosine-1-phosphate lyase OS=Drosophila melanogaster GN=Sply	sp|Q9V7Y2|SGPL_DROME	60 kDa		unknown	0	0	6	1	6	1	3	0	0	0	0	0	0	0	1	1	0	0	1	0
594	TRUE	Empty	FK506-binding protein 59 OS=Drosophila melanogaster GN=FKBP59	sp|Q9VL78|FKB59_DROME	49 kDa		unknown	0	0	1	1	0	4	1	3	3	2	0	0	0	0	0	0	1	0	1	0
595	TRUE	Empty	Isocitrate dehydrogenase [NADP] OS=Drosophila melanogaster GN=Idh	tr|B7Z0E0|B7Z0E0_DROME	52 kDa		unknown	0	2	0	1	1	1	0	1	1	1	0	0	0	0	1	0	0	0	0	0
596	TRUE	Empty	CG1371 OS=Drosophila melanogaster GN=CG1371	tr|A1Z843|A1Z843_DROME	131 kDa		unknown	0	0	0	1	0	2	0	1	0	1	0	0	0	0	0	0	0	0	0	0
597	TRUE	Empty	CG9674, isoform B OS=Drosophila melanogaster GN=CG9674-RB	tr|Q7KUQ2|Q7KUQ2_DROME	101 kDa		unknown	0	0	4	0	3	1	2	0	0	0	0	0	0	0	0	1	0	0	0	0
598	TRUE	Empty	Lethal (2) 06225, isoform A OS=Drosophila melanogaster GN=l(2)06225	tr|Q9VKM3|Q9VKM3_DROME	11 kDa		unknown	0	0	1	2	3	3	2	4	2	2	0	0	0	0	0	0	0	0	0	0
599	TRUE	Empty	Cluster of Glutamate oxaloacetate transaminase 1, isoform B OS=Drosophila melanogaster GN=Got1 (tr|A1ZAA5|A1ZAA5_DROME)	tr|A1ZAA5|A1ZAA5_DROME	49 kDa	TRUE	unknown	3	0	4	0	3	2	3	4	1	2	0	0	0	4	0	0	6	4	5	4
599.1	TRUE	Empty	Glutamate oxaloacetate transaminase 1, isoform B OS=Drosophila melanogaster GN=Got1	tr|A1ZAA5|A1ZAA5_DROME	49 kDa	TRUE	unknown	3	0	4	0	3	2	3	4	1	2	0	0	0	4	0	0	6	4	5	4
600	TRUE	Empty	Cluster of Isoform I of Eukaryotic translation initiation factor 4E OS=Drosophila melanogaster GN=eIF-4E (sp|P48598-1|IF4E_DROME)	sp|P48598-1|IF4E_DROME	29 kDa	TRUE	unknown	1	1	0	1	0	1	0	0	0	0	0	0	4	1	0	0	1	3	2	3
600.1	TRUE	Empty	Isoform I of Eukaryotic translation initiation factor 4E OS=Drosophila melanogaster GN=eIF-4E	sp|P48598-1|IF4E_DROME	29 kDa	TRUE	unknown	1	1	0	1	0	1	0	0	0	0	0	0	4	1	0	0	1	3	2	3
600.2	TRUE	Empty	Isoform II of Eukaryotic translation initiation factor 4E OS=Drosophila melanogaster GN=eIF-4E	sp|P48598-2|IF4E_DROME	28 kDa	TRUE	unknown	1	1	0	1	0	1	0	0	0	0	0	0	4	1	0	0	1	3	2	3
601	TRUE	Empty	Isoform B of Protein suppressor of forked OS=Drosophila melanogaster GN=su(f)	sp|P25991-1|SUF_DROME (+1)	88 kDa		unknown	0	0	4	3	4	4	2	4	6	4	0	0	0	0	5	3	0	0	1	0
602	TRUE	Empty	Mannose-1-phosphate guanyltransferase beta OS=Drosophila melanogaster GN=CG1129	sp|Q7JZB4|GMPPB_DROME (+1)	40 kDa		unknown	0	2	0	0	1	1	0	1	1	1	0	0	0	1	0	1	1	0	1	1
604	TRUE	Empty	Ferritin 1 heavy chain homologue, isoform A OS=Drosophila melanogaster GN=Fer1HCH	tr|Q7KRU8|Q7KRU8_DROME	23 kDa		unknown	0	0	1	1	1	2	0	2	2	1	0	0	0	0	0	0	2	2	2	1
605	TRUE	Empty	Rae1 OS=Drosophila melanogaster GN=Rae1	tr|Q9W2E7|Q9W2E7_DROME	39 kDa		unknown	0	3	1	1	2	1	1	2	1	2	0	0	0	1	0	0	0	0	0	0
606	TRUE	Empty	Cluster of LD35640p OS=Drosophila melanogaster GN=Psi (tr|A1ZAK7|A1ZAK7_DROME)	tr|A1ZAK7|A1ZAK7_DROME	82 kDa	TRUE	unknown	4	1	3	1	0	0	1	0	0	0	1	1	0	3	0	0	2	3	3	4
606.1	TRUE	Empty	LD35640p OS=Drosophila melanogaster GN=Psi	tr|A1ZAK7|A1ZAK7_DROME	82 kDa	TRUE	unknown	4	1	3	1	0	0	1	0	0	0	0	0	0	3	0	0	2	3	3	4
606.2	TRUE	Empty	LD35640p OS=Drosophila melanogaster GN=Psi	A1ZAK7_DROME	82 kDa	TRUE	unknown	0	0	0	0	0	0	0	0	0	0	1	1	0	0	0	0	0	0	0	0
607	TRUE	Empty	Cluster of Isoform A of FACT complex subunit spt16 OS=Drosophila melanogaster GN=dre4 (sp|Q8IRG6-2|SPT16_DROME)	sp|Q8IRG6-2|SPT16_DROME	128 kDa	TRUE	unknown	0	0	1	1	0	1	1	1	0	2	0	0	0	0	1	0	0	1	0	1
607.1	TRUE	Empty	Isoform A of FACT complex subunit spt16 OS=Drosophila melanogaster GN=dre4	sp|Q8IRG6-2|SPT16_DROME	128 kDa	TRUE	unknown	0	0	1	1	0	1	1	1	0	2	0	0	0	0	1	0	0	1	0	1
607.2	TRUE	Empty	Isoform B of FACT complex subunit spt16 OS=Drosophila melanogaster GN=dre4	sp|Q8IRG6-1|SPT16_DROME	124 kDa	TRUE	unknown	0	0	1	1	0	1	1	1	0	2	0	0	0	0	1	0	0	1	0	1
608	TRUE	Empty	Integrin beta-PS OS=Drosophila melanogaster GN=mys	sp|P11584|ITBX_DROME	93 kDa		unknown	0	0	1	0	1	1	1	1	0	1	0	0	0	0	0	0	0	0	0	0
609	TRUE	Empty	Serine/threonine-protein kinase polo OS=Drosophila melanogaster GN=polo	sp|P52304|POLO_DROME	67 kDa		unknown	0	0	3	2	1	1	1	1	1	1	0	0	0	3	4	5	0	0	0	0
610	TRUE	Empty	CG1943, isoform A OS=Drosophila melanogaster GN=CG1943	tr|Q9VI56|Q9VI56_DROME	12 kDa		unknown	0	0	0	1	2	1	0	1	2	1	0	0	0	0	0	0	2	1	1	1
611	TRUE	Empty	(Bos taurus) Alpha-2-HS-glycoprotein precursor	IPI:CON_00707101.1|SWISS-PROT:P12763	38 kDa		unknown	0	0	0	0	0	1	0	1	1	1	0	0	3	3	0	6	1	2	1	2
612	TRUE	Empty	RING finger protein unkempt OS=Drosophila melanogaster GN=unk	sp|Q86B79|UNK_DROME	68 kDa		unknown	1	0	1	0	5	0	0	0	0	0	0	0	0	0	0	0	1	3	2	2
613	TRUE	Empty	CG8728 OS=Drosophila melanogaster GN=CG8728-RA	tr|Q7K3W2|Q7K3W2_DROME	61 kDa		unknown	1	2	1	0	1	7	0	6	4	5	0	0	0	0	0	2	0	0	0	0
614	TRUE	Empty	Hemomucin OS=Drosophila melanogaster GN=Hmu	tr|Q24160|Q24160_DROME	64 kDa		unknown	0	0	1	1	2	2	1	1	2	3	0	0	0	0	0	0	0	0	0	0
615	TRUE	Empty	Mediator of RNA polymerase II transcription subunit 1 OS=Drosophila melanogaster GN=MED1	sp|Q9VP05|MED1_DROME	150 kDa		unknown	0	0	0	0	1	1	0	1	1	0	0	0	0	0	0	0	0	0	0	1
616	TRUE	Empty	70 kDa S6 kinase OS=Drosophila melanogaster GN=S6k	tr|P91656|P91656_DROME	72 kDa	TRUE	unknown	0	2	1	1	1	3	1	2	3	1	0	0	0	6	2	3	0	0	1	1
617	TRUE	Empty	Elongation factor 1 alpha-like factor OS=Drosophila melanogaster GN=Elf	tr|P91944|P91944_DROME	66 kDa		unknown	0	1	0	0	0	3	0	2	1	0	0	0	0	0	0	3	0	0	0	0
618	TRUE	Empty	Isoform A of AP-2 complex subunit alpha OS=Drosophila melanogaster GN=alpha-Adaptin	sp|P91926-1|AP2A_DROME	106 kDa		unknown	0	1	1	0	0	4	1	2	3	2	0	0	0	0	0	2	1	1	1	0
619	TRUE	Empty	Brahma associated protein 60 kDa OS=Drosophila melanogaster GN=Bap60	tr|O76490|O76490_DROME	58 kDa		unknown	4	0	0	0	0	0	0	0	2	0	0	0	1	1	0	1	4	5	4	1
620	TRUE	Empty	Cluster of Encore, isoform E OS=Drosophila melanogaster GN=enc (tr|A8JNJ9|A8JNJ9_DROME)	tr|A8JNJ9|A8JNJ9_DROME	200 kDa	TRUE	unknown	3	1	0	1	1	0	0	0	1	1	0	0	0	1	0	0	1	2	1	1
620.1	TRUE	Empty	Encore, isoform E OS=Drosophila melanogaster GN=enc	tr|A8JNJ9|A8JNJ9_DROME	200 kDa	TRUE	unknown	3	1	0	1	1	0	0	0	1	1	0	0	0	1	0	0	1	2	1	1
620.2	TRUE	Empty	Isoform 2 of Protein encore OS=Drosophila melanogaster GN=enc	sp|Q8MSX1-2|ENC_DROME	177 kDa	TRUE	unknown	3	1	0	1	1	0	0	0	1	1	0	0	0	1	0	0	1	2	1	1
620.3	TRUE	Empty	Isoform A of Protein encore OS=Drosophila melanogaster GN=enc	sp|Q8MSX1-3|ENC_DROME	189 kDa	TRUE	unknown	3	1	0	1	1	0	0	0	1	1	0	0	0	1	0	0	1	2	1	1
621	TRUE	Empty	Probable histone-binding protein Caf1 OS=Drosophila melanogaster GN=Caf1	sp|Q24572|CAF1_DROME	49 kDa		unknown	0	1	2	1	0	3	0	3	4	2	0	0	1	0	0	0	1	2	3	1
622	TRUE	Empty	GM12291p OS=Drosophila melanogaster GN=Tapdelta	tr|Q7KLX3|Q7KLX3_DROME	18 kDa		unknown	0	0	2	1	1	2	0	2	1	1	0	0	2	1	3	2	0	0	0	0
623	TRUE	Empty	eIF2B-delta, isoform B OS=Drosophila melanogaster GN=eIF2B-delta	tr|Q0E8X6|Q0E8X6_DROME	62 kDa		unknown	2	1	0	0	1	0	2	0	0	1	0	0	0	0	0	1	1	1	2	0
624	TRUE	Empty	Cluster of Dolichyl-diphosphooligosaccharide--protein glycosyltransferase 48 kDa subunit OS=Drosophila melanogaster GN=Ost48 (sp|Q24319|OST48_DROME)	sp|Q24319|OST48_DROME	50 kDa	TRUE	unknown	0	0	4	7	5	6	3	7	7	6	0	0	2	0	2	2	1	0	0	1
624.1	TRUE	Empty	Dolichyl-diphosphooligosaccharide--protein glycosyltransferase 48 kDa subunit OS=Drosophila melanogaster GN=Ost48	sp|Q24319|OST48_DROME	50 kDa	TRUE	unknown	0	0	4	7	5	6	3	7	7	6	0	0	2	0	2	2	1	0	0	1
625	TRUE	Empty	Cluster of 3-hydroxyacyl-CoA dehydrogenase type-2 OS=Drosophila melanogaster GN=scu (sp|O18404|HCD2_DROME)	sp|O18404|HCD2_DROME	27 kDa	TRUE	unknown	0	0	2	1	2	2	1	1	1	1	0	0	0	0	3	2	0	0	0	0
625.1	TRUE	Empty	3-hydroxyacyl-CoA dehydrogenase type-2 OS=Drosophila melanogaster GN=scu	sp|O18404|HCD2_DROME	27 kDa	TRUE	unknown	0	0	2	1	2	2	1	1	1	1	0	0	0	0	3	2	0	0	0	0
627	TRUE	Empty	GH01619p OS=Drosophila melanogaster GN=Rab2	tr|O18333|O18333_DROME	24 kDa	TRUE	unknown	0	0	2	3	2	3	2	1	2	3	0	0	0	0	1	0	0	0	0	0
628	TRUE	Empty	RE01065p OS=Drosophila melanogaster GN=CG13900	tr|Q5BI86|Q5BI86_DROME	137 kDa		unknown	0	0	0	0	0	0	0	0	2	1	0	0	2	0	0	3	0	0	0	1
629	TRUE	Empty	BcDNA.GH07774 OS=Drosophila melanogaster GN=BcDNA.GH07774	tr|Q7KMK9|Q7KMK9_DROME	93 kDa		unknown	0	0	0	0	1	2	0	1	0	0	0	0	0	0	0	1	0	0	0	0
630	TRUE	Empty	Cluster of EG:152A3.1 protein OS=Drosophila melanogaster GN=Nmd3 (tr|O46050|O46050_DROME)	tr|O46050|O46050_DROME	59 kDa	TRUE	unknown	0	1	3	1	2	0	1	0	1	0	0	0	0	0	1	1	1	0	1	1
630.1	TRUE	Empty	EG:152A3.1 protein OS=Drosophila melanogaster GN=Nmd3	tr|O46050|O46050_DROME	59 kDa	TRUE	unknown	0	1	3	1	2	0	1	0	1	0	0	0	0	0	1	1	1	0	1	1
630.2	TRUE	Empty	ER lumen protein retaining receptor OS=Drosophila melanogaster GN=KdelR	REV_sp|O76767|ERD2_DROME	24 kDa	TRUE	unknown	0	1	0	0	0	0	0	0	0	0	0	0	0	0	0	0	0	0	0	0
631	TRUE	Empty	5'-3' exoribonuclease 2 homolog OS=Drosophila melanogaster GN=Rat1	sp|Q9VM71|XRN2_DROME	104 kDa	TRUE	unknown	4	5	0	0	0	0	0	0	1	0	0	0	5	3	0	0	3	2	2	4
632	TRUE	Empty	CG11377 OS=Drosophila melanogaster GN=CG11377	tr|Q9VPJ0|Q9VPJ0_DROME	41 kDa		unknown	0	0	1	1	1	3	1	3	3	2	0	0	0	0	0	0	0	0	0	0
633	TRUE	Empty	Cluster of Ras-related protein Rac1 OS=Drosophila melanogaster GN=Rac1 (sp|P40792|RAC1_DROME)	sp|P40792|RAC1_DROME [2]	21 kDa	TRUE	unknown	0	0	0	0	1	3	1	1	3	1	0	0	0	0	0	0	0	0	0	0
633.1	TRUE	Empty	Ras-related protein Rac1 OS=Drosophila melanogaster GN=Rac1	sp|P40792|RAC1_DROME	21 kDa	TRUE	unknown	0	0	0	0	1	3	1	1	3	1	0	0	0	0	0	0	0	0	0	0
633.2	TRUE	Empty	Ras-related protein Rac2 OS=Drosophila melanogaster GN=Rac2	sp|P48554|RAC2_DROME	21 kDa	TRUE	unknown	0	0	0	0	1	1	1	0	3	1	0	0	0	0	0	0	0	0	0	0
634	TRUE	Empty	Maternal protein tudor OS=Drosophila melanogaster GN=tud	sp|P25823|TUD_DROME	285 kDa	TRUE	unknown	0	0	3	0	2	0	0	0	0	0	0	0	0	0	0	0	0	0	0	0
635	TRUE	Empty	LD15481p OS=Drosophila melanogaster GN=Rs1	tr|Q7JQN4|Q7JQN4_DROME	88 kDa		unknown	0	0	1	2	0	2	2	2	5	3	0	0	0	0	0	0	0	0	0	0
636	TRUE	Empty	Proteasome subunit beta type OS=Drosophila melanogaster GN=Prosbeta5	tr|Q7K148|Q7K148_DROME	31 kDa		unknown	0	0	4	1	4	2	2	3	3	2	0	0	0	0	0	1	0	0	0	0
637	TRUE	Empty	RH38575p OS=Drosophila melanogaster GN=BEST:CK02656	tr|Q86P66|Q86P66_DROME	57 kDa	TRUE	unknown	0	0	0	0	1	0	0	0	0	0	0	0	0	0	0	1	0	0	0	0
638	TRUE	Empty	CG14969 OS=Drosophila melanogaster GN=CG14969	tr|Q95SH7|Q95SH7_DROME	35 kDa		unknown	0	0	0	1	0	2	1	2	2	1	0	0	0	0	0	0	0	0	0	0
639	TRUE	Empty	LD24721p OS=Drosophila melanogaster GN=Sgt	tr|Q9VJD4|Q9VJD4_DROME	36 kDa		unknown	1	0	1	1	1	3	0	4	1	1	0	0	0	0	3	1	1	1	1	0
640	TRUE	Empty	Eukaryotic translation initiation factor 6 OS=Drosophila melanogaster GN=eIF6	sp|P56538|IF6_DROME	26 kDa		unknown	0	0	2	3	2	3	3	2	3	2	0	0	0	0	0	0	0	0	0	0
641	TRUE	Empty	CG6522 OS=Drosophila melanogaster GN=CG6522	tr|A1ZAT5|A1ZAT5_DROME	90 kDa		unknown	0	0	2	0	1	0	2	0	0	0	0	0	0	0	0	0	0	0	0	0
642	TRUE	Empty	RRP15-like protein OS=Drosophila melanogaster GN=CG3817	sp|Q9VFE6|RRP15_DROME	31 kDa		unknown	1	0	1	1	0	2	1	2	1	2	0	0	1	0	0	1	1	1	1	1
643	TRUE	Empty	Nuclear pore complex protein Nup88 OS=Drosophila melanogaster GN=mbo	sp|Q9GYU8|NUP88_DROME	79 kDa		unknown	0	1	0	1	0	3	1	2	4	2	0	0	1	1	1	0	2	2	1	0
644	TRUE	Empty	CG1532 OS=Drosophila melanogaster GN=CG1532	tr|Q9VRD4|Q9VRD4_DROME	32 kDa		unknown	0	0	1	0	2	0	1	0	0	0	0	0	0	0	1	0	2	2	2	1
645	TRUE	Empty	LD06441p OS=Drosophila melanogaster GN=mRpS35	tr|Q9VZX6|Q9VZX6_DROME	38 kDa		unknown	5	0	1	0	1	1	1	1	1	1	0	0	7	3	0	1	0	3	0	2
646	TRUE	Empty	CG9581 OS=Drosophila melanogaster GN=CG9581	tr|Q9W5W7|Q9W5W7_DROME	61 kDa		unknown	0	0	0	1	0	0	0	2	1	1	0	0	0	7	0	2	2	2	2	4
647	TRUE	Empty	Ribosome biogenesis protein WDR12 homolog OS=Drosophila melanogaster GN=CG6724	sp|Q9VKQ3|WDR12_DROME	47 kDa		unknown	0	0	2	2	1	3	2	4	5	3	0	0	1	0	0	0	0	0	0	0
648	TRUE	Empty	E3 ubiquitin-protein ligase UBR1 OS=Drosophila melanogaster GN=UBR1	sp|Q9VX91|UBR1_DROME	208 kDa		unknown	0	0	2	0	2	0	1	0	0	0	0	0	0	0	0	0	0	0	0	0
649	TRUE	Empty	Drab11 OS=Drosophila melanogaster GN=Rab11	tr|O18335|O18335_DROME	24 kDa		unknown	0	0	1	1	0	2	0	2	3	1	0	0	0	0	1	0	0	0	0	0
650	TRUE	Empty	Limpet, isoform F OS=Drosophila melanogaster GN=Lmpt	tr|Q7KUQ5|Q7KUQ5_DROME	33 kDa		unknown	0	0	1	0	1	0	1	0	0	0	0	0	0	0	2	4	0	0	0	0
651	TRUE	Empty	Importin subunit alpha OS=Drosophila melanogaster GN=Pen	sp|P52295|IMA_DROME	58 kDa		unknown	0	0	1	1	1	2	2	2	3	2	0	0	0	1	1	0	0	0	0	0
652	TRUE	Empty	Uncharacterized protein CG16817 OS=Drosophila melanogaster GN=CG16817	sp|Q9VH95|YC17_DROME	21 kDa		unknown	0	6	0	0	0	3	0	3	5	3	0	0	0	5	0	3	0	0	0	0
653	TRUE	Empty	Probable 28S ribosomal protein S26, mitochondrial OS=Drosophila melanogaster GN=mRpS26	sp|Q9VVN2|RT26_DROME	26 kDa		unknown	3	0	0	0	0	0	0	0	0	0	0	0	2	0	0	0	0	2	0	4
655	TRUE	Empty	GH25379p OS=Drosophila melanogaster GN=Jafrac2	tr|Q9V3Q4|Q9V3Q4_DROME	27 kDa		unknown	0	0	1	1	0	2	0	3	3	1	0	0	0	0	0	1	0	0	0	0
656	TRUE	Empty	Arc42 OS=Drosophila melanogaster GN=Arc42	tr|Q9VDT1|Q9VDT1_DROME	44 kDa		unknown	0	0	1	1	3	3	1	2	3	1	0	0	0	0	0	0	0	0	0	0
657	TRUE	Empty	CG4769 OS=Drosophila melanogaster GN=CG4769	tr|Q9VRL0|Q9VRL0_DROME	34 kDa		unknown	0	0	1	1	1	1	1	1	1	1	0	0	0	0	2	1	0	0	0	0
658	TRUE	Empty	Cluster of Isoform A of Host cell factor OS=Drosophila melanogaster GN=Hcf (sp|Q9V4C8-1|HCF_DROME)	sp|Q9V4C8-1|HCF_DROME	160 kDa	TRUE	unknown	0	0	1	1	0	0	0	0	1	0	0	0	0	0	1	1	0	0	0	3
658.1	TRUE	Empty	Isoform A of Host cell factor OS=Drosophila melanogaster GN=Hcf	sp|Q9V4C8-1|HCF_DROME	160 kDa	TRUE	unknown	0	0	1	1	0	0	0	0	1	0	0	0	0	0	1	1	0	0	0	3
658.2	TRUE	Empty	Isoform C of Host cell factor OS=Drosophila melanogaster GN=Hcf	sp|Q9V4C8-2|HCF_DROME	74 kDa	TRUE	unknown	0	0	0	0	0	0	0	0	0	0	0	0	0	0	0	0	0	0	0	1
659	TRUE	Empty	GTP-binding protein 128up OS=Drosophila melanogaster GN=128up	sp|P32234|128UP_DROME	41 kDa		unknown	1	2	2	1	0	3	2	3	3	2	0	0	6	0	1	2	0	1	0	0
660	TRUE	Empty	Actin-like protein 87C OS=Drosophila melanogaster GN=Arp87C	sp|P45889|ACTZ_DROME	43 kDa		unknown	0	1	3	1	2	2	1	2	2	1	0	0	0	0	1	2	0	0	0	0
661	TRUE	Empty	ADP-ribosylation factor 1 OS=Drosophila melanogaster GN=Arf79F	sp|P61209|ARF1_DROME	21 kDa	TRUE	unknown	0	0	1	1	1	2	1	1	2	2	0	0	1	0	1	1	0	1	0	0
662	TRUE	Empty	LD45324p OS=Drosophila melanogaster GN=Prx5	tr|Q960M4|Q960M4_DROME	20 kDa		unknown	0	0	1	0	1	2	0	1	1	2	0	0	0	0	0	0	1	0	1	0
663	TRUE	Empty	Cluster of CG1316 OS=Drosophila melanogaster GN=CG1316 (tr|Q9VZE4|Q9VZE4_DROME)	tr|Q9VZE4|Q9VZE4_DROME	52 kDa	TRUE	unknown	4	0	4	1	3	1	2	1	2	3	0	0	2	1	0	1	3	3	3	7
663.1	TRUE	Empty	CG1316 OS=Drosophila melanogaster GN=CG1316	tr|Q9VZE4|Q9VZE4_DROME	52 kDa	TRUE	unknown	4	0	4	1	3	1	2	1	2	3	0	0	2	1	0	1	3	3	3	7
664	TRUE	Empty	Cluster of Chromator, isoform A OS=Drosophila melanogaster GN=Chro (tr|Q86BS3|Q86BS3_DROME)	tr|Q86BS3|Q86BS3_DROME	101 kDa	TRUE	unknown	0	0	0	1	0	1	0	2	1	2	0	0	1	0	0	2	2	1	3	4
664.1	TRUE	Empty	Chromator, isoform A OS=Drosophila melanogaster GN=Chro	tr|Q86BS3|Q86BS3_DROME	101 kDa	TRUE	unknown	0	0	0	1	0	1	0	2	1	2	0	0	1	0	0	2	2	1	3	4
665	TRUE	Empty	Cluster of RhoGAP19D, isoform B OS=Drosophila melanogaster GN=RhoGAP19D (tr|E1JJS2|E1JJS2_DROME)	tr|E1JJS2|E1JJS2_DROME	222 kDa	TRUE	unknown	0	1	0	1	1	0	0	0	0	0	0	0	0	0	2	0	0	0	0	0
665.1	TRUE	Empty	RhoGAP19D, isoform B OS=Drosophila melanogaster GN=RhoGAP19D	tr|E1JJS2|E1JJS2_DROME	222 kDa	TRUE	unknown	0	1	0	1	1	0	0	0	0	0	0	0	0	0	2	0	0	0	0	0
665.2	TRUE	Empty	LD29482p OS=Drosophila melanogaster GN=RhoGAP19D	tr|Q95TR0|Q95TR0_DROME	163 kDa	TRUE	unknown	0	1	0	1	1	0	0	0	0	0	0	0	0	0	2	0	0	0	0	0
666	TRUE	Empty	Cluster of Par-1, isoform P OS=Drosophila melanogaster GN=par-1 (tr|E1JGN0|E1JGN0_DROME)	tr|E1JGN0|E1JGN0_DROME	125 kDa	TRUE	unknown	0	0	0	0	0	0	0	0	0	0	0	0	0	2	0	0	0	0	1	1
666.1	TRUE	Empty	Par-1, isoform P OS=Drosophila melanogaster GN=par-1	tr|E1JGN0|E1JGN0_DROME	125 kDa	TRUE	unknown	0	0	0	0	0	0	0	0	0	0	0	0	0	2	0	0	0	0	1	1
666.2	TRUE	Empty	Par-1, isoform S OS=Drosophila melanogaster GN=par-1	tr|E1JGM9|E1JGM9_DROME	89 kDa	TRUE	unknown	0	0	0	0	0	0	0	0	0	0	0	0	0	2	0	0	0	0	1	1
666.3	TRUE	Empty	Par-1, isoform L OS=Drosophila melanogaster GN=par-1	tr|Q6NPA6|Q6NPA6_DROME	89 kDa	TRUE	unknown	0	0	0	0	0	0	0	0	0	0	0	0	0	2	0	0	0	0	1	1
667	TRUE	Empty	Cluster of Coproporphyrinogen-III oxidase OS=Drosophila melanogaster GN=Coprox (sp|Q9V3D2|HEM6_DROME)	sp|Q9V3D2|HEM6_DROME	44 kDa	TRUE	unknown	0	0	0	0	0	2	0	2	1	2	0	0	0	0	0	0	0	0	0	1
667.1	TRUE	Empty	Coproporphyrinogen-III oxidase OS=Drosophila melanogaster GN=Coprox	sp|Q9V3D2|HEM6_DROME	44 kDa	TRUE	unknown	0	0	0	0	0	2	0	2	1	2	0	0	0	0	0	0	0	0	0	1
668	TRUE	Empty	12 kDa FK506-binding protein OS=Drosophila melanogaster GN=FK506-bp2	sp|P48375|FKB12_DROME	12 kDa		unknown	0	0	0	1	0	0	0	0	0	0	0	0	2	0	4	0	2	1	3	0
669	TRUE	Empty	DNA repair protein RAD50 OS=Drosophila melanogaster GN=rad50	sp|Q9W252|RAD50_DROME	152 kDa		unknown	0	0	3	0	1	2	2	3	1	2	0	0	0	0	0	0	0	1	1	1
670	TRUE	Empty	CG33138 OS=Drosophila melanogaster GN=CG33138	tr|A1Z992|A1Z992_DROME	79 kDa		unknown	0	0	1	2	2	0	1	1	4	1	0	0	1	0	0	0	2	0	1	0
672	TRUE	Empty	BcDNA.GH02678 OS=Drosophila melanogaster GN=Vps4	tr|Q9Y162|Q9Y162_DROME	50 kDa		unknown	0	1	0	0	0	0	0	0	0	0	0	0	2	0	1	1	0	0	0	0
673	TRUE	Empty	Cluster of Myelodysplasia/myeloid leukemia factor, isoform E OS=Drosophila melanogaster GN=Mlf (tr|E1JH79|E1JH79_DROME)	tr|E1JH79|E1JH79_DROME	39 kDa	TRUE	unknown	0	0	3	1	4	0	1	0	0	0	0	0	0	0	1	0	2	2	2	1
673.1	TRUE	Empty	Myelodysplasia/myeloid leukemia factor, isoform E OS=Drosophila melanogaster GN=Mlf	tr|E1JH79|E1JH79_DROME	39 kDa	TRUE	unknown	0	0	3	1	4	0	1	0	0	0	0	0	0	0	1	0	2	2	2	1
673.2	TRUE	Empty	Isoform D of Myeloid leukemia factor OS=Drosophila melanogaster GN=Mlf	sp|Q9NKV0-1|MLF_DROME (+1)	41 kDa	TRUE	unknown	0	0	3	1	4	0	1	0	0	0	0	0	0	0	1	0	2	2	2	1
674	TRUE	Empty	Cluster of CG6509, isoform A OS=Drosophila melanogaster GN=CG6509 (tr|Q9VKG8|Q9VKG8_DROME)	tr|Q9VKG8|Q9VKG8_DROME [2]	210 kDa	TRUE	unknown	0	0	0	0	1	0	1	0	0	0	0	0	0	0	0	0	0	0	0	0
674.1	TRUE	Empty	CG6509, isoform A OS=Drosophila melanogaster GN=CG6509	tr|Q9VKG8|Q9VKG8_DROME	210 kDa	TRUE	unknown	0	0	0	0	1	0	1	0	0	0	0	0	0	0	0	0	0	0	0	0
675	TRUE	Empty	Putative elongator complex protein 1 OS=Drosophila melanogaster GN=CG10535	sp|Q9VGK7|ELP1_DROME	143 kDa		unknown	0	0	2	2	2	2	0	3	2	1	0	0	0	0	1	1	1	1	0	0
676	TRUE	Empty	Aubergine, isoform C OS=Drosophila melanogaster GN=aub	tr|A8DYZ0|A8DYZ0_DROME	91 kDa	TRUE	unknown	1	0	4	3	4	1	3	0	0	0	0	0	0	0	0	0	0	1	0	1
677	TRUE	Empty	Nup154 OS=Drosophila melanogaster GN=Nup154	tr|O62536|O62536_DROME	154 kDa		unknown	0	0	2	1	1	1	1	3	1	0	0	0	0	0	1	1	0	0	0	0
679	TRUE	Empty	LP05936p OS=Drosophila melanogaster GN=CG5604	tr|Q6NR00|Q6NR00_DROME	302 kDa		unknown	0	0	0	0	1	0	0	0	0	0	0	0	0	0	0	1	0	0	0	0
680	TRUE	Empty	CG15445, isoform C OS=Drosophila melanogaster GN=CG15445	tr|Q7KU53|Q7KU53_DROME	65 kDa		unknown	0	0	3	0	6	4	0	1	3	1	0	0	0	0	0	1	0	0	0	0
681	TRUE	Empty	Mitochondrial ribosomal protein L44 OS=Drosophila melanogaster GN=mRpL44	tr|Q9VNC1|Q9VNC1_DROME	36 kDa		unknown	3	0	0	0	0	0	0	0	1	0	0	0	2	0	0	0	1	1	1	1
682	TRUE	Empty	Inorganic pyrophosphatase OS=Drosophila melanogaster GN=Nurf-38	sp|O77460|IPYR_DROME	38 kDa		unknown	0	0	0	2	0	2	0	1	3	0	0	0	3	0	0	0	0	1	1	2
683	TRUE	Empty	Isoform A of Histone-lysine N-methyltransferase Su(var)3-9 OS=Drosophila melanogaster GN=Su(var)3-9	sp|P45975-1|SUV39_DROME	72 kDa	TRUE	unknown	0	1	4	4	3	3	3	2	2	2	0	0	3	1	3	1	3	2	4	3
684	TRUE	Empty	Cluster of Isoform 1 of Acyl carrier protein, mitochondrial OS=Drosophila melanogaster GN=mtacp1 (sp|Q94519-2|ACPM_DROME)	sp|Q94519-2|ACPM_DROME	16 kDa	TRUE	unknown	0	1	0	0	1	2	1	0	2	1	0	0	0	0	1	0	1	1	1	1
684.1	TRUE	Empty	Isoform 1 of Acyl carrier protein, mitochondrial OS=Drosophila melanogaster GN=mtacp1	sp|Q94519-2|ACPM_DROME	16 kDa	TRUE	unknown	0	1	0	0	1	2	1	0	2	1	0	0	0	0	1	0	1	1	1	1
684.2	TRUE	Empty	Isoform 2 of Acyl carrier protein, mitochondrial OS=Drosophila melanogaster GN=mtacp1	sp|Q94519-1|ACPM_DROME	17 kDa	TRUE	unknown	0	1	0	0	1	2	1	0	2	1	0	0	0	0	1	0	1	1	1	1
685	TRUE	Empty	Cluster of Eukaryotic translation initiation factor 3 subunit L OS=Drosophila melanogaster GN=CG5642 (sp|Q9VTU4|EIF3L_DROME)	sp|Q9VTU4|EIF3L_DROME	63 kDa	TRUE	unknown	0	0	0	0	0	2	0	3	3	1	0	0	0	2	0	2	0	2	1	1
685.1	TRUE	Empty	Eukaryotic translation initiation factor 3 subunit L OS=Drosophila melanogaster GN=CG5642	sp|Q9VTU4|EIF3L_DROME	63 kDa	TRUE	unknown	0	0	0	0	0	2	0	3	3	1	0	0	0	2	0	2	0	2	1	1
686	TRUE	Empty	Otefin OS=Drosophila melanogaster GN=Ote	sp|P20240|OTE_DROME	47 kDa		unknown	0	0	1	1	0	2	0	1	2	1	0	0	2	3	0	0	0	0	0	0
688	TRUE	Empty	NADPH--cytochrome P450 reductase OS=Drosophila melanogaster GN=Cpr	sp|Q27597|NCPR_DROME	76 kDa		unknown	0	0	1	0	3	5	2	2	0	2	0	0	0	0	0	0	0	0	0	0
690	TRUE	Empty	Smallminded protein OS=Drosophila melanogaster GN=smid	tr|P91638|P91638_DROME	104 kDa		unknown	0	0	0	0	0	2	0	2	0	2	0	0	0	0	1	1	0	0	0	0
691	TRUE	Empty	Mitochondrial ribosomal protein S17 OS=Drosophila melanogaster GN=mRpS17	tr|Q9W199|Q9W199_DROME	18 kDa		unknown	6	0	0	0	0	0	1	0	0	0	0	0	6	1	0	0	0	2	0	2
692	TRUE	Empty	Protein abnormal spindle OS=Drosophila melanogaster GN=asp	sp|Q9VC45|ASP_DROME	230 kDa		unknown	0	0	0	0	0	0	0	0	0	0	0	0	0	0	2	0	0	0	0	0
693	TRUE	Empty	Isoform D of Protein sly1 homolog OS=Drosophila melanogaster GN=Slh	sp|Q24179-1|SLY1_DROME (+3)	75 kDa		unknown	0	0	0	0	0	2	0	3	2	2	0	0	0	0	0	0	0	0	0	0
694	TRUE	Empty	Protein-L-isoaspartate(D-aspartate) O-methyltransferase OS=Drosophila melanogaster GN=Pcmt	sp|Q27869|PIMT_DROME	25 kDa		unknown	1	0	0	1	0	0	0	0	0	0	0	0	0	0	0	0	3	1	3	2
695	TRUE	Empty	Protein Kr-h2 OS=Drosophila melanogaster GN=Kr-h2	sp|Q9V447|KRH2_DROME (+1)	31 kDa		unknown	0	0	1	2	1	2	1	2	2	2	0	0	0	0	0	1	0	0	0	0
696	TRUE	Empty	Lethal (1) G0334, isoform C OS=Drosophila melanogaster GN=l(1)G0334	tr|Q7KVX1|Q7KVX1_DROME	49 kDa		unknown	0	0	0	1	1	1	0	1	1	2	0	0	0	0	0	0	1	0	0	0
697	TRUE	Empty	CG9911, isoform A OS=Drosophila melanogaster GN=CG9911	tr|Q95TL8|Q95TL8_DROME	47 kDa		unknown	0	0	0	0	0	0	0	0	0	0	0	0	0	0	0	0	0	1	0	0
698	TRUE	Empty	Selenide, water dikinase OS=Drosophila melanogaster GN=SelD	sp|O18373|SPS1_DROME	43 kDa		unknown	0	1	0	1	2	1	0	2	1	0	0	0	0	0	2	1	0	0	0	0
699	TRUE	Empty	GH10846p OS=Drosophila melanogaster GN=Srp72	tr|Q5BHY9|Q5BHY9_DROME	73 kDa		unknown	0	0	0	0	0	3	0	4	2	5	0	0	3	0	0	1	0	0	1	1
700	TRUE	Empty	CG5482 OS=Drosophila melanogaster GN=CG5482	tr|Q7K3D4|Q7K3D4_DROME	45 kDa		unknown	0	0	0	1	1	3	0	3	1	1	0	0	0	0	0	1	0	0	0	0
701	TRUE	Empty	Cluster of Kuzbanian, isoform D OS=Drosophila melanogaster GN=kuz (tr|A8DZ03|A8DZ03_DROME)	tr|A8DZ03|A8DZ03_DROME	138 kDa	TRUE	unknown	0	0	1	1	1	0	0	1	1	0	0	0	1	1	1	2	0	0	0	1
701.1	TRUE	Empty	Kuzbanian, isoform D OS=Drosophila melanogaster GN=kuz	tr|A8DZ03|A8DZ03_DROME	138 kDa	TRUE	unknown	0	0	1	1	1	0	0	1	1	0	0	0	1	1	1	2	0	0	0	1
701.2	TRUE	Empty	Kuzbanian, isoform F OS=Drosophila melanogaster GN=kuz	tr|A8DZ02|A8DZ02_DROME	135 kDa	TRUE	unknown	0	0	1	1	1	0	0	1	1	0	0	0	1	1	1	2	0	0	0	1
702	TRUE	Empty	Nup107 OS=Drosophila melanogaster GN=Nup107	tr|A1YK54|A1YK54_DROME	97 kDa		unknown	0	0	1	0	2	2	1	4	2	1	0	0	0	0	0	1	0	0	0	0
703	TRUE	Empty	Cluster of CG10077, isoform C OS=Drosophila melanogaster GN=CG10077 (tr|Q7KU78|Q7KU78_DROME)	tr|Q7KU78|Q7KU78_DROME	51 kDa	TRUE	unknown	14	4	8	13	9	5	8	4	4	6	4	5	11	14	7	5	11	15	12	15
703.1	TRUE	Empty	CG10077, isoform C OS=Drosophila melanogaster GN=CG10077	tr|Q7KU78|Q7KU78_DROME	51 kDa	TRUE	unknown	14	4	8	13	9	5	8	4	4	6	0	0	11	14	7	5	11	15	12	15
703.2	TRUE	Empty	CG10077, isoform C OS=Drosophila melanogaster GN=CG10077	Q7KU78_DROME	51 kDa	TRUE	unknown	0	0	0	0	0	0	0	0	0	0	4	5	0	0	0	0	0	0	0	0
704	TRUE	Empty	Cluster of BcDNA.GH07921 OS=Drosophila melanogaster GN=BcDNA.GH07921 (tr|Q7KMK8|Q7KMK8_DROME)	tr|Q7KMK8|Q7KMK8_DROME	47 kDa	TRUE	unknown	1	0	0	2	0	2	2	2	2	3	0	0	3	0	0	0	1	2	2	1
704.1	TRUE	Empty	BcDNA.GH07921 OS=Drosophila melanogaster GN=BcDNA.GH07921	tr|Q7KMK8|Q7KMK8_DROME	47 kDa	TRUE	unknown	1	0	0	2	0	2	2	2	2	3	0	0	3	0	0	0	1	2	2	1
705	TRUE	Empty	Cluster of Isoform 2 of S-adenosylmethionine synthase OS=Drosophila melanogaster GN=M(2)21AB (sp|P40320-1|METK_DROME)	sp|P40320-1|METK_DROME	45 kDa	TRUE	unknown	0	0	0	0	1	1	0	1	2	0	0	0	0	0	1	0	0	0	0	0
705.1	TRUE	Empty	Isoform 2 of S-adenosylmethionine synthase OS=Drosophila melanogaster GN=M(2)21AB	sp|P40320-1|METK_DROME	45 kDa	TRUE	unknown	0	0	0	0	1	1	0	1	2	0	0	0	0	0	1	0	0	0	0	0
706	TRUE	Empty	Probable nucleolar GTP-binding protein 1 OS=Drosophila melanogaster GN=CG8801	sp|Q9V411|NOG1_DROME	75 kDa		unknown	0	0	0	2	0	1	0	0	0	2	0	0	0	0	1	5	0	0	0	0
707	TRUE	Empty	Eukaryotic initiation factor 4B OS=Drosophila melanogaster GN=eIF-4B	tr|Q7PLL3|Q7PLL3_DROME	52 kDa		unknown	0	1	0	0	0	0	0	2	4	0	0	0	0	1	0	1	1	1	1	1
708	TRUE	Empty	RH07841p OS=Drosophila melanogaster GN=RPA2	tr|Q8SXG3|Q8SXG3_DROME	26 kDa		unknown	1	0	2	1	2	0	2	2	1	1	0	0	1	0	0	0	0	1	1	1
709	TRUE	Empty	CG3016 OS=Drosophila melanogaster GN=CG3016	tr|Q9W462|Q9W462_DROME	61 kDa		unknown	0	0	3	3	4	1	3	0	1	0	0	0	0	0	0	0	0	0	0	1
710	TRUE	Empty	H/ACA ribonucleoprotein complex subunit 2-like protein OS=Drosophila melanogaster GN=NHP2	sp|Q9V3U2|NHP2_DROME	18 kDa		unknown	0	0	2	3	3	0	3	2	2	0	0	0	2	0	1	2	1	0	0	0
711	TRUE	Empty	Putative uncharacterized protein DmX OS=Drosophila melanogaster GN=Rbcn-3A	tr|Q24593|Q24593_DROME	378 kDa		unknown	0	0	0	0	0	0	0	0	1	0	0	0	0	0	0	0	0	0	0	0
712	TRUE	Empty	Cluster of FI04456p OS=Drosophila melanogaster GN=Rbp2 (tr|Q7KUX7|Q7KUX7_DROME)	tr|Q7KUX7|Q7KUX7_DROME	38 kDa	TRUE	unknown	0	5	2	5	2	4	2	5	3	3	1	1	5	2	0	1	1	2	2	1
712.1	TRUE	Empty	FI04456p OS=Drosophila melanogaster GN=Rbp2	tr|Q7KUX7|Q7KUX7_DROME	38 kDa	TRUE	unknown	0	5	2	5	2	4	2	5	3	3	0	0	5	2	0	1	1	2	2	1
712.2	TRUE	Empty	FI04456p OS=Drosophila melanogaster GN=Rbp2	Q7KUX7_DROME	38 kDa	TRUE	unknown	0	0	0	0	0	0	0	0	0	0	1	1	0	0	0	0	0	0	0	0
713	TRUE	Empty	Without children, isoform B OS=Drosophila melanogaster GN=woc	tr|A8JRE3|A8JRE3_DROME	189 kDa		unknown	0	0	1	1	1	1	0	2	2	0	0	0	0	0	1	1	0	3	2	3
714	TRUE	Empty	Beta adaptin OS=Drosophila melanogaster GN=Bap	tr|Q24253|Q24253_DROME	101 kDa		unknown	0	0	0	0	0	6	0	2	3	2	0	0	0	0	0	1	0	0	0	0
715	TRUE	Empty	Rad23, isoform B OS=Drosophila melanogaster GN=Rad23	tr|Q8IMB7|Q8IMB7_DROME	38 kDa		unknown	0	0	1	0	0	3	0	3	1	3	0	0	0	0	1	1	1	1	2	1
716	TRUE	Empty	CG5599 OS=Drosophila melanogaster GN=CG5599	tr|Q9VXY3|Q9VXY3_DROME	50 kDa		unknown	0	1	0	0	0	4	0	5	1	4	0	0	0	0	0	0	1	0	1	0
717	TRUE	Empty	CG2051 OS=Drosophila melanogaster GN=CG2051	tr|Q0KIB3|Q0KIB3_DROME	48 kDa		unknown	0	1	2	1	2	2	2	2	1	2	0	0	0	0	1	0	0	0	0	0
718	TRUE	Empty	BcDNA.LD27979 OS=Drosophila melanogaster GN=Patr-1	tr|Q7KK29|Q7KK29_DROME	103 kDa		unknown	4	0	3	2	1	0	1	0	0	0	0	0	1	4	3	0	0	0	0	0
719	TRUE	Empty	Cluster of Myosin regulatory light chain sqh OS=Drosophila melanogaster GN=sqh (sp|P40423|SQH_DROME)	sp|P40423|SQH_DROME	20 kDa	TRUE	unknown	0	13	1	2	1	1	2	1	5	2	8	8	3	1	5	6	0	4	4	3
719.1	TRUE	Empty	Myosin regulatory light chain sqh OS=Drosophila melanogaster GN=sqh	sp|P40423|SQH_DROME	20 kDa	TRUE	unknown	0	13	1	2	1	1	2	1	5	2	0	0	3	1	5	6	0	4	4	3
719.2	TRUE	Empty	Myosin regulatory light chain sqh OS=Drosophila melanogaster GN=sqh	SQH_DROME	20 kDa	TRUE	unknown	0	0	0	0	0	0	0	0	0	0	8	8	0	0	0	0	0	0	0	0
720	TRUE	Empty	CG7834, isoform A OS=Drosophila melanogaster GN=CG7834	tr|Q0KHZ6|Q0KHZ6_DROME	27 kDa		unknown	0	0	0	0	0	1	0	1	0	1	0	0	0	0	0	0	2	0	0	0
721	TRUE	Empty	LD30573p OS=Drosophila melanogaster GN=CG2943	tr|Q95TQ6|Q95TQ6_DROME	58 kDa		unknown	0	0	0	0	0	2	0	1	2	0	0	0	0	0	0	0	0	0	0	0
722	TRUE	Empty	Trap1 OS=Drosophila melanogaster GN=Trap1	tr|A1Z6L9|A1Z6L9_DROME	78 kDa	TRUE	unknown	1	1	1	1	1	3	0	4	4	1	0	0	1	1	1	2	0	0	0	0
723	TRUE	Empty	CG18522 OS=Drosophila melanogaster GN=CG18522	tr|Q9VF53|Q9VF53_DROME	139 kDa	TRUE	unknown	0	0	2	0	2	0	0	0	0	0	0	0	0	0	0	0	0	0	0	0
724	TRUE	Empty	26-29kD-proteinase OS=Drosophila melanogaster GN=26-29-p	tr|Q9V3U6|Q9V3U6_DROME	62 kDa		unknown	0	0	1	2	0	1	0	1	2	1	0	0	2	1	0	0	0	0	0	1
725	TRUE	Empty	Guanine nucleotide-binding protein-like 3 homolog OS=Drosophila melanogaster GN=ns1	sp|Q8MT06|GNL3_DROME	66 kDa		unknown	0	0	0	2	0	2	0	1	0	1	0	0	1	0	1	0	0	0	0	0
726	TRUE	Empty	Cluster of Peptidyl-prolyl cis-trans isomerase OS=Drosophila melanogaster GN=Cyp1 (sp|P25007|PPIA_DROME)	sp|P25007|PPIA_DROME	25 kDa	TRUE	unknown	0	0	0	1	0	0	0	0	1	0	0	0	0	0	3	0	1	1	3	0
726.1	TRUE	Empty	Peptidyl-prolyl cis-trans isomerase OS=Drosophila melanogaster GN=Cyp1	sp|P25007|PPIA_DROME	25 kDa	TRUE	unknown	0	0	0	1	0	0	0	0	1	0	0	0	0	0	3	0	1	1	3	0
727	TRUE	Empty	Cluster of Zn72D, isoform B OS=Drosophila melanogaster GN=Zn72D (tr|Q86BI3|Q86BI3_DROME)	tr|Q86BI3|Q86BI3_DROME [2]	96 kDa	TRUE	unknown	10	1	1	0	0	0	1	1	3	1	2	1	5	12	0	2	1	1	0	3
727.1	TRUE	Empty	Zn72D, isoform B OS=Drosophila melanogaster GN=Zn72D	tr|Q86BI3|Q86BI3_DROME	96 kDa	TRUE	unknown	10	1	1	0	0	0	1	1	3	1	0	0	5	12	0	2	1	1	0	3
727.2	TRUE	Empty	Zn72D, isoform B OS=Drosophila melanogaster GN=Zn72D	Q86BI3_DROME	96 kDa	TRUE	unknown	0	0	0	0	0	0	0	0	0	0	2	1	0	0	0	0	0	0	0	0
728	TRUE	Empty	Cluster of LD09503p OS=Drosophila melanogaster GN=CG4877 (tr|Q95RV6|Q95RV6_DROME)	tr|Q95RV6|Q95RV6_DROME	132 kDa	TRUE	unknown	0	0	2	1	1	1	1	0	2	0	0	0	0	0	0	0	0	0	0	0
728.1	TRUE	Empty	LD09503p OS=Drosophila melanogaster GN=CG4877	tr|Q95RV6|Q95RV6_DROME	132 kDa	TRUE	unknown	0	0	2	1	1	1	1	0	2	0	0	0	0	0	0	0	0	0	0	0
729	TRUE	Empty	Serrate RNA effector molecule homolog OS=Drosophila melanogaster GN=Ars2	sp|Q9V9K7|SRRT_DROME	107 kDa		unknown	0	0	1	1	1	3	1	4	4	2	0	0	0	0	1	1	0	0	0	0
730	TRUE	Empty	Eukaryotic translation initiation factor 3 subunit K OS=Drosophila melanogaster GN=CG10306	sp|Q9W2D9|EIF3K_DROME	26 kDa		unknown	2	0	1	0	1	1	1	2	3	1	0	0	0	2	1	2	0	0	1	1
731	TRUE	Empty	Suppressor of variegation 2-10, isoform I OS=Drosophila melanogaster GN=Su(var)2-10	tr|A1Z7P5|A1Z7P5_DROME	70 kDa		unknown	0	0	4	1	3	0	2	0	0	0	0	0	0	0	1	1	0	1	0	0
732	TRUE	Empty	Cluster of Hangover, isoform C OS=Drosophila melanogaster GN=hang (tr|B7Z0Z1|B7Z0Z1_DROME)	tr|B7Z0Z1|B7Z0Z1_DROME	242 kDa	TRUE	unknown	0	0	0	0	0	1	0	0	1	0	0	0	0	0	0	0	0	0	0	0
732.1	TRUE	Empty	Hangover, isoform C OS=Drosophila melanogaster GN=hang	tr|B7Z0Z1|B7Z0Z1_DROME	242 kDa	TRUE	unknown	0	0	0	0	0	1	0	0	1	0	0	0	0	0	0	0	0	0	0	0
732.2	TRUE	Empty	Isoform B of Zinc finger protein hangover OS=Drosophila melanogaster GN=hang	sp|Q9VXG1-1|HANG_DROME	210 kDa	TRUE	unknown	0	0	0	0	0	1	0	0	1	0	0	0	0	0	0	0	0	0	0	0
733	TRUE	Empty	CG15011 OS=Drosophila melanogaster GN=CG15011	tr|Q9VZF2|Q9VZF2_DROME	94 kDa		unknown	0	0	1	0	1	1	1	1	1	1	0	0	0	0	0	0	0	0	0	0
734	TRUE	Empty	Surfeit locus protein 6 homolog OS=Drosophila melanogaster GN=Surf6	sp|Q9VDS6|SURF6_DROME	38 kDa		unknown	1	1	1	2	0	0	2	0	0	0	0	0	1	0	0	0	0	1	1	1
735	TRUE	Empty	Isoform B of Zinc finger protein CG2199 OS=Drosophila melanogaster GN=CG2199	sp|Q8IRH5-1|Y2199_DROME	82 kDa		unknown	0	0	0	0	1	0	1	1	0	1	0	0	0	0	1	0	0	0	0	0
736	TRUE	Empty	Probable small nuclear ribonucleoprotein E OS=Drosophila melanogaster GN=CG18591	sp|Q9VLV5|RUXE_DROME	11 kDa		unknown	2	2	0	1	1	2	1	2	2	2	0	0	1	0	0	0	1	1	1	1
737	TRUE	Empty	Cluster of 60S ribosomal protein L23 OS=Drosophila melanogaster GN=RpL23 (sp|P48159|RL23_DROME)	sp|P48159|RL23_DROME	15 kDa	TRUE	unknown	8	6	6	7	6	7	6	6	7	5	3	2	8	7	6	7	9	9	11	11
737.1	TRUE	Empty	60S ribosomal protein L23 OS=Drosophila melanogaster GN=RpL23	sp|P48159|RL23_DROME	15 kDa	TRUE	unknown	8	6	6	7	6	7	6	6	7	5	0	0	8	7	6	7	9	9	11	11
737.2	TRUE	Empty	60S ribosomal protein L23 OS=Drosophila melanogaster GN=RpL23	RL23_DROME	15 kDa	TRUE	unknown	0	0	0	0	0	0	0	0	0	0	3	2	0	0	0	0	0	0	0	0
738	TRUE	Empty	Cluster of Isoform A of Putative cysteine proteinase CG12163 OS=Drosophila melanogaster GN=CG12163 (sp|Q9VN93-1|CPR1_DROME)	sp|Q9VN93-1|CPR1_DROME	69 kDa	TRUE	unknown	0	0	1	2	3	0	1	0	2	0	0	0	0	0	0	0	0	0	0	0
738.1	TRUE	Empty	Isoform A of Putative cysteine proteinase CG12163 OS=Drosophila melanogaster GN=CG12163	sp|Q9VN93-1|CPR1_DROME	69 kDa	TRUE	unknown	0	0	1	2	3	0	1	0	2	0	0	0	0	0	0	0	0	0	0	0
738.2	TRUE	Empty	Isoform B of Putative cysteine proteinase CG12163 OS=Drosophila melanogaster GN=CG12163	sp|Q9VN93-2|CPR1_DROME	54 kDa	TRUE	unknown	0	0	1	2	3	0	1	0	2	0	0	0	0	0	0	0	0	0	0	0
739	TRUE	Empty	Cluster of No extended memory, isoform F OS=Drosophila melanogaster GN=nemy (tr|Q0E9A1|Q0E9A1_DROME)	tr|Q0E9A1|Q0E9A1_DROME	75 kDa	TRUE	unknown	0	2	2	0	3	3	1	4	0	1	0	0	0	0	0	0	0	0	0	0
739.1	TRUE	Empty	No extended memory, isoform F OS=Drosophila melanogaster GN=nemy	tr|Q0E9A1|Q0E9A1_DROME	75 kDa	TRUE	unknown	0	2	2	0	3	3	1	4	0	1	0	0	0	0	0	0	0	0	0	0
739.2	TRUE	Empty	No extended memory, isoform I OS=Drosophila melanogaster GN=nemy	tr|E1JH47|E1JH47_DROME	77 kDa	TRUE	unknown	0	2	2	0	3	3	1	4	0	1	0	0	0	0	0	0	0	0	0	0
739.3	TRUE	Empty	IP16401p OS=Drosophila melanogaster GN=nemy	tr|Q1RL13|Q1RL13_DROME	85 kDa	TRUE	unknown	0	2	2	0	3	3	1	4	0	1	0	0	0	0	0	0	0	0	0	0
740	TRUE	Empty	Probable protein phosphatase CG10417 OS=Drosophila melanogaster GN=CG10417	sp|Q7K4Q5|Y0417_DROME (+1)	72 kDa		unknown	0	1	1	0	0	2	0	2	2	2	0	0	0	0	0	0	0	0	1	1
741	TRUE	Empty	Isoform G of PERQ amino acid-rich with GYF domain-containing protein CG11148 OS=Drosophila melanogaster GN=CG11148	sp|Q7KQM6-1|PERQ1_DROME (+1)	174 kDa		unknown	0	0	4	1	4	1	1	2	0	1	0	0	0	3	2	0	0	0	0	0
743	TRUE	Empty	ALG-2 interacting protein X OS=Drosophila melanogaster GN=ALiX	tr|Q9VB05|Q9VB05_DROME	93 kDa	TRUE	unknown	0	1	1	3	0	4	1	2	2	2	0	0	3	1	0	0	2	0	2	1
744	TRUE	Empty	Levy OS=Drosophila melanogaster GN=levy	tr|Q9W1N3|Q9W1N3_DROME	12 kDa		unknown	1	2	1	1	1	1	1	1	1	0	0	0	1	1	1	1	1	1	1	1
745	TRUE	Empty	Sin3A, isoform A OS=Drosophila melanogaster GN=Sin3A	tr|A1Z927|A1Z927_DROME	190 kDa		unknown	0	0	0	0	0	0	0	0	0	0	0	0	0	0	1	0	1	0	0	2
746	TRUE	Empty	Cluster of (Bos taurus) similar to HBG protein (IPI:CON_00713928.4|TREMBL:Q3SX09)	IPI:CON_00713928.4|TREMBL:Q3SX09	22 kDa	TRUE	unknown	0	0	0	0	0	0	0	0	0	0	0	0	2	4	0	2	1	2	1	1
746.1	TRUE	Empty	(Bos taurus) similar to HBG protein	IPI:CON_00713928.4|TREMBL:Q3SX09	22 kDa	TRUE	unknown	0	0	0	0	0	0	0	0	0	0	0	0	2	4	0	2	1	2	1	1
746.2	TRUE	Empty	(Bos taurus) Hemoglobin subunit beta	IPI:CON_00716455.1|SWISS-PROT:P02070	16 kDa	TRUE	unknown	0	0	0	0	0	0	0	0	0	0	0	0	2	1	0	2	1	2	1	1
747	TRUE	Empty	Kinesin-like protein Klp10A OS=Drosophila melanogaster GN=Klp10A	sp|Q960Z0|KI10A_DROME (+1)	89 kDa	TRUE	unknown	0	0	0	0	0	2	0	1	2	2	0	0	0	0	0	0	0	0	0	0
748	TRUE	Empty	Mitochondrial ribosomal protein S10, isoform D OS=Drosophila melanogaster GN=mRpS10	sp|Q9VFB2-2|RT10_DROME (+1)	19 kDa		unknown	4	0	0	0	0	0	0	0	0	0	3	3	4	2	0	0	0	0	0	3
749	TRUE	Empty	Heavy metal tolerance factor 1 OS=Drosophila melanogaster GN=Hmt-1	tr|Q9VF20|Q9VF20_DROME	98 kDa		unknown	0	0	0	0	1	1	0	1	0	1	0	0	0	0	0	0	0	0	0	0
750	TRUE	Empty	RE14391p OS=Drosophila melanogaster GN=sec63	tr|Q9VS57|Q9VS57_DROME	86 kDa		unknown	0	0	0	0	0	0	0	1	0	0	0	0	0	0	0	0	0	0	1	0
751	TRUE	Empty	Isoform A of Inosine-5'-monophosphate dehydrogenase OS=Drosophila melanogaster GN=ras	sp|Q07152-1|IMDH_DROME	58 kDa		unknown	0	0	0	0	1	1	0	2	2	0	0	0	0	0	1	1	0	0	0	0
752	TRUE	Empty	Mediator of RNA polymerase II transcription subunit 30 OS=Drosophila melanogaster GN=MED30	sp|Q9W0P3|MED30_DROME	35 kDa		unknown	0	0	2	1	2	3	1	1	2	1	0	0	1	1	2	1	1	1	1	1
753	TRUE	Empty	Optic atrophy 1-like, isoform A OS=Drosophila melanogaster GN=opa1-like	tr|A1Z9N0|A1Z9N0_DROME	112 kDa		unknown	0	0	0	0	0	1	1	2	0	1	0	0	0	0	0	0	0	0	0	0
754	TRUE	Empty	Microsomal glutathione S-transferase-like protein OS=Drosophila melanogaster GN=Mgstl	tr|O97471|O97471_DROME	17 kDa		unknown	0	0	2	1	1	2	2	2	0	2	0	0	0	0	0	0	0	0	0	0
755	TRUE	Empty	Cluster of CG17597 OS=Drosophila melanogaster GN=CG17597 (tr|Q9VJ44|Q9VJ44_DROME)	tr|Q9VJ44|Q9VJ44_DROME	44 kDa	TRUE	unknown	0	1	1	1	0	1	2	1	1	2	0	0	1	0	1	0	0	0	0	0
755.1	TRUE	Empty	CG17597 OS=Drosophila melanogaster GN=CG17597	tr|Q9VJ44|Q9VJ44_DROME	44 kDa	TRUE	unknown	0	1	1	1	0	1	2	1	1	2	0	0	1	0	1	0	0	0	0	0
755.2	TRUE	Empty	Sterol carrier protein x OS=Drosophila melanogaster GN=ScpX	tr|Q24506|Q24506_DROME	59 kDa	TRUE	unknown	0	1	1	1	0	1	2	1	1	2	0	0	1	0	1	0	0	0	0	0
756	TRUE	Empty	Isoform F of Mitogen-activated protein kinase ERK-A OS=Drosophila melanogaster GN=rl	sp|P40417-1|ERKA_DROME	49 kDa	TRUE	unknown	0	0	3	1	2	1	2	1	0	1	0	0	0	0	0	0	0	0	0	0
757	TRUE	Empty	Isoform A of Ribosome biogenesis protein BOP1 homolog OS=Drosophila melanogaster GN=CG5033	sp|Q7K0Y1-1|BOP1_DROME	90 kDa		unknown	0	0	0	0	0	1	0	5	1	2	0	0	0	0	4	2	0	0	0	0
758	TRUE	Empty	Enhancer of mRNA-decapping protein 4 homolog OS=Drosophila melanogaster GN=Ge-1	sp|Q9VKK1|EDC4_DROME	149 kDa		unknown	0	0	0	0	0	0	0	0	0	0	0	0	0	6	1	1	0	0	0	0
759	TRUE	Empty	Nuclear migration protein NudC OS=Drosophila melanogaster GN=nudC	tr|Q9VVA6|Q9VVA6_DROME	38 kDa		unknown	0	2	0	1	0	1	0	2	1	1	0	0	0	0	0	0	0	0	0	0
760	TRUE	Empty	Mitochondrial import inner membrane translocase subunit TIM50-C OS=Drosophila melanogaster GN=ttm50	sp|Q9W4V8|TI50C_DROME	50 kDa		unknown	0	0	0	0	0	1	0	2	2	0	0	0	0	0	1	2	0	0	0	1
761	TRUE	Empty	CG6905, isoform A OS=Drosophila melanogaster GN=CG6905	tr|Q9W0R0|Q9W0R0_DROME	93 kDa		unknown	0	1	0	0	0	1	0	0	1	0	0	0	0	1	0	0	0	1	1	1
762	TRUE	Empty	Laminin subunit gamma-1 OS=Drosophila melanogaster GN=LanB2	sp|P15215|LAMC1_DROME	182 kDa		unknown	0	0	1	2	1	0	2	0	0	2	0	0	0	0	0	0	0	0	0	0
763	TRUE	Empty	Isoform A of Cleavage and polyadenylation specificity factor subunit 1 OS=Drosophila melanogaster GN=Cpsf160	sp|Q9V726-1|CPSF1_DROME (+1)	165 kDa		unknown	0	0	0	0	1	2	0	3	1	1	0	0	0	0	0	0	0	0	0	0
764	TRUE	Empty	Molybdenum cofactor sulfurase OS=Drosophila melanogaster GN=mal	sp|Q9VRA2|MOCOS_DROME	88 kDa		unknown	0	0	2	0	4	1	1	0	0	0	0	0	0	0	0	0	0	0	0	0
765	TRUE	Empty	CG1665 OS=Drosophila melanogaster GN=CG1665-RA	tr|A1Z803|A1Z803_DROME	38 kDa		unknown	0	0	2	0	1	0	1	0	0	1	0	0	0	0	1	1	0	0	0	0
766	TRUE	Empty	Paxillin, isoform F OS=Drosophila melanogaster GN=Pax	tr|Q2PDT4|Q2PDT4_DROME	65 kDa		unknown	0	0	1	0	1	1	0	1	0	0	0	0	0	0	1	2	0	0	0	0
767	TRUE	Empty	CG17765 OS=Drosophila melanogaster GN=CG17765	tr|Q7K2L7|Q7K2L7_DROME	22 kDa		unknown	0	0	1	1	2	1	1	1	2	1	0	0	1	1	1	1	0	0	0	0
768	TRUE	Empty	CG11009, isoform B OS=Drosophila melanogaster GN=CG11009	tr|Q95SE8|Q95SE8_DROME	35 kDa		unknown	0	0	1	2	1	1	2	1	2	2	0	0	2	0	2	1	0	0	0	0
769	TRUE	Empty	LP08082p OS=Drosophila melanogaster GN=Ranbp9	tr|Q9VGP4|Q9VGP4_DROME	114 kDa		unknown	0	0	0	0	0	0	0	0	0	0	0	0	0	0	0	1	0	0	0	0
770	TRUE	Empty	Serine/threonine-protein kinase hippo OS=Drosophila melanogaster GN=hpo	sp|Q8T0S6|HIPPO_DROME	75 kDa		unknown	0	0	2	1	2	2	2	2	2	2	0	0	0	0	0	1	0	0	0	0
771	TRUE	Empty	CG5728 OS=Drosophila melanogaster GN=CG5728	tr|Q9VC94|Q9VC94_DROME	160 kDa		unknown	0	0	0	0	0	1	0	1	0	0	0	0	0	0	0	0	0	0	0	0
772	TRUE	Empty	SD16537p OS=Drosophila melanogaster GN=rictor	tr|Q7YU91|Q7YU91_DROME	214 kDa		unknown	0	0	1	0	0	0	0	0	0	0	0	0	0	0	0	0	0	0	0	0
773	TRUE	Empty	SD08104p OS=Drosophila melanogaster GN=CG9302	tr|Q960C0|Q960C0_DROME	58 kDa		unknown	0	0	0	0	0	0	0	0	2	0	0	0	0	0	0	0	2	0	1	0
774	TRUE	Empty	CG4598 OS=Drosophila melanogaster GN=CG4598	tr|Q9VL68|Q9VL68_DROME	31 kDa		unknown	0	0	1	1	1	2	1	3	2	3	0	0	0	0	1	2	0	0	0	0
775	TRUE	Empty	CG32479 OS=Drosophila melanogaster GN=CG13903	tr|Q9W0L7|Q9W0L7_DROME	165 kDa		unknown	1	3	0	0	0	0	0	0	0	0	0	0	1	1	0	1	0	0	0	1
776	TRUE	Empty	CG40042, isoform A OS=Drosophila melanogaster GN=CG40042	tr|Q8MRW1|Q8MRW1_DROME	22 kDa		unknown	0	0	1	1	2	1	1	1	2	0	0	0	0	0	1	2	0	0	0	0
777	TRUE	Empty	Cluster of Glyceraldehyde-3-phosphate dehydrogenase 1 OS=Drosophila melanogaster GN=Gapdh1 (sp|P07486|G3P1_DROME)	sp|P07486|G3P1_DROME [2]	35 kDa	TRUE	unknown	0	8	5	3	3	6	2	6	5	4	2	3	6	0	6	1	1	2	1	3
777.1	TRUE	Empty	Glyceraldehyde-3-phosphate dehydrogenase 1 OS=Drosophila melanogaster GN=Gapdh1	sp|P07486|G3P1_DROME	35 kDa	TRUE	unknown	0	5	4	2	2	4	1	5	4	3	0	0	4	0	5	1	1	2	1	3
777.2	TRUE	Empty	Glyceraldehyde-3-phosphate dehydrogenase 2 OS=Drosophila melanogaster GN=Gapdh2	sp|P07487|G3P2_DROME	35 kDa	TRUE	unknown	0	7	4	3	3	5	2	5	5	4	0	0	5	0	5	1	1	2	1	3
777.3	TRUE	Empty	Glyceraldehyde-3-phosphate dehydrogenase 2 OS=Drosophila melanogaster GN=Gapdh2	G3P2_DROME	35 kDa	TRUE	unknown	0	0	0	0	0	0	0	0	0	0	2	3	0	0	0	0	0	0	0	0
778	TRUE	Empty	Cluster of Isoform D of Dual 3',5'-cyclic-AMP and -GMP phosphodiesterase 11 OS=Drosophila melanogaster GN=Pde11 (sp|Q9VJ79-2|PDE11_DROME)	sp|Q9VJ79-2|PDE11_DROME	171 kDa	TRUE	unknown	0	0	6	2	3	0	2	0	0	0	0	0	0	0	0	0	0	0	0	0
778.1	TRUE	Empty	Isoform D of Dual 3',5'-cyclic-AMP and -GMP phosphodiesterase 11 OS=Drosophila melanogaster GN=Pde11	sp|Q9VJ79-2|PDE11_DROME	171 kDa	TRUE	unknown	0	0	6	2	3	0	2	0	0	0	0	0	0	0	0	0	0	0	0	0
778.2	TRUE	Empty	Isoform B of Dual 3',5'-cyclic-AMP and -GMP phosphodiesterase 11 OS=Drosophila melanogaster GN=Pde11	sp|Q9VJ79-1|PDE11_DROME	161 kDa	TRUE	unknown	0	0	6	2	3	0	2	0	0	0	0	0	0	0	0	0	0	0	0	0
778.3	TRUE	Empty	Isoform C of Dual 3',5'-cyclic-AMP and -GMP phosphodiesterase 11 OS=Drosophila melanogaster GN=Pde11	sp|Q9VJ79-3|PDE11_DROME	156 kDa	TRUE	unknown	0	0	6	2	3	0	2	0	0	0	0	0	0	0	0	0	0	0	0	0
779	TRUE	Empty	Transcription termination factor 2 OS=Drosophila melanogaster GN=lds	sp|P34739|TTF2_DROME	118 kDa	TRUE	unknown	0	0	0	0	0	0	0	0	0	0	0	0	0	0	0	3	0	0	0	0
780	TRUE	Empty	Vesicle-fusing ATPase 2 OS=Drosophila melanogaster GN=Nsf2	sp|P54351|NSF2_DROME	83 kDa	TRUE	unknown	0	0	0	1	1	2	1	0	1	1	0	0	0	0	1	0	0	1	1	0
782	TRUE	Empty	CG7461 OS=Drosophila melanogaster GN=CG7461	tr|A1ZBJ2|A1ZBJ2_DROME	68 kDa		unknown	0	0	0	1	0	3	0	3	1	4	0	0	0	0	0	0	0	0	0	0
783	TRUE	Empty	Aconitase, isoform C OS=Drosophila melanogaster GN=Acon	tr|A8DZ21|A8DZ21_DROME	74 kDa	TRUE	unknown	0	1	0	0	0	0	0	0	0	0	0	0	0	0	0	0	2	0	0	0
784	TRUE	Empty	Pasilla, isoform K OS=Drosophila melanogaster GN=ps	tr|Q0KI96|Q0KI96_DROME	57 kDa		unknown	6	0	1	0	1	1	1	0	0	1	0	0	0	1	0	0	0	0	0	0
785	TRUE	Empty	GH10595p OS=Drosophila melanogaster GN=Gpo-1	tr|Q7K569|Q7K569_DROME	80 kDa	TRUE	unknown	0	0	1	0	2	1	0	1	0	0	0	0	0	0	0	0	0	0	0	0
786	TRUE	Empty	CG10627 OS=Drosophila melanogaster GN=CG10627	tr|Q9VTZ4|Q9VTZ4_DROME	61 kDa		unknown	0	0	1	0	0	1	0	1	0	2	0	0	0	0	0	0	0	0	0	0
787	TRUE	Empty	Nup153, isoform B OS=Drosophila melanogaster GN=Nup153	tr|A8JV18|A8JV18_DROME	201 kDa		unknown	0	0	0	0	0	0	0	0	0	1	0	0	0	2	0	0	0	0	0	0
788	TRUE	Empty	DNA damage-binding protein 1 OS=Drosophila melanogaster GN=pic	sp|Q9XYZ5|DDB1_DROME	126 kDa		unknown	0	0	1	0	1	1	1	1	0	2	0	0	0	0	0	0	0	0	1	1
789	TRUE	Empty	Protein extra bases OS=Drosophila melanogaster GN=exba	sp|Q9VNE2|EXBA_DROME	49 kDa		unknown	0	0	0	0	0	1	0	1	3	0	0	0	0	0	0	1	0	0	0	0
790	TRUE	Empty	RE44908p OS=Drosophila melanogaster GN=Rrp40	tr|Q8IPX7|Q8IPX7_DROME	25 kDa		unknown	0	3	0	0	0	2	0	2	3	2	0	0	0	0	0	1	2	1	2	1
791	TRUE	Empty	LP10852p OS=Drosophila melanogaster GN=mRpS18B	tr|Q9VIN9|Q9VIN9_DROME	23 kDa		unknown	6	0	0	0	0	0	0	0	0	0	0	0	7	4	0	0	0	0	0	2
792	TRUE	Empty	CG16753 OS=Drosophila melanogaster GN=CG16753	tr|Q9VZV8|Q9VZV8_DROME	21 kDa		unknown	0	0	0	0	0	0	0	0	0	0	0	0	3	0	0	0	1	2	3	2
793	TRUE	Empty	CG7546, isoform D OS=Drosophila melanogaster GN=CG7546	tr|B7Z0D3|B7Z0D3_DROME	144 kDa		unknown	0	0	0	1	1	1	0	1	2	1	0	0	0	0	1	2	0	0	0	0
795	TRUE	Empty	Cluster of ATP-dependent RNA helicase abstrakt OS=Drosophila melanogaster GN=abs (sp|Q9V3C0|DDX41_DROME)	sp|Q9V3C0|DDX41_DROME	69 kDa	TRUE	unknown	0	0	0	0	0	0	0	0	0	0	0	0	0	0	4	3	0	0	0	0
795.1	TRUE	Empty	ATP-dependent RNA helicase abstrakt OS=Drosophila melanogaster GN=abs	sp|Q9V3C0|DDX41_DROME	69 kDa	TRUE	unknown	0	0	0	0	0	0	0	0	0	0	0	0	0	0	4	3	0	0	0	0
797	TRUE	Empty	Transmembrane emp24 domain-containing protein bai OS=Drosophila melanogaster GN=bai	sp|Q8SXY6|TMEDA_DROME	24 kDa		unknown	0	0	1	1	1	1	1	1	1	1	0	0	0	0	1	1	0	0	0	0
798	TRUE	Empty	CG14782 OS=Drosophila melanogaster GN=CG14782-RA	tr|O76902|O76902_DROME	34 kDa		unknown	0	2	0	0	0	0	0	0	0	1	0	0	0	0	1	1	1	0	1	0
799	TRUE	Empty	LD07775p OS=Drosophila melanogaster GN=smt3	tr|O97102|O97102_DROME	10 kDa		unknown	0	0	1	1	1	0	1	0	1	0	0	0	2	0	2	0	2	0	1	0
800	TRUE	Empty	Isoform A of Protein Malvolio OS=Drosophila melanogaster GN=Mvl	sp|P49283-2|MVL_DROME	65 kDa		unknown	0	0	0	0	0	1	0	0	0	1	0	0	0	0	0	0	0	0	0	0
801	TRUE	Empty	Isoform A of Protein MON2 homolog OS=Drosophila melanogaster GN=CG8683	sp|Q9VLT1-1|MON2_DROME (+1)	187 kDa		unknown	0	0	1	0	0	1	0	1	1	0	0	0	0	0	1	1	0	0	0	0
802	TRUE	Empty	SD02803p OS=Drosophila melanogaster GN=CG10289	tr|Q95R81|Q95R81_DROME	111 kDa		unknown	0	0	0	0	0	1	0	1	1	1	0	0	0	1	0	0	0	0	0	0
803	TRUE	Empty	Polycomb protein l(1)G0020 OS=Drosophila melanogaster GN=l(1)G0020	sp|Q9W3C1|U202_DROME	113 kDa		unknown	0	0	0	0	1	0	0	1	0	1	0	0	0	0	0	2	0	0	0	0
805	TRUE	Empty	Nuclear pore complex protein Nup214 OS=Drosophila melanogaster GN=Nup214	sp|Q9W1X4|NU214_DROME	175 kDa		unknown	0	0	0	0	0	2	0	1	1	1	0	0	0	1	0	0	0	0	0	1
806	TRUE	Empty	CG32344 OS=Drosophila melanogaster GN=CG6994	tr|Q8SY39|Q8SY39_DROME	93 kDa	TRUE	unknown	0	0	1	0	0	0	0	0	1	2	0	0	0	0	0	1	0	0	0	0
807	TRUE	Empty	Replication factor C subunit 1 OS=Drosophila melanogaster GN=Gnf1	sp|P35600|RFC1_DROME	109 kDa		unknown	0	0	0	1	0	0	0	2	0	0	0	0	0	0	0	0	0	0	0	0
808	TRUE	Empty	Cluster of Multifunctional protein ADE2 OS=Drosophila melanogaster GN=ade5 (sp|Q9I7S8|PUR6_DROME)	sp|Q9I7S8|PUR6_DROME	47 kDa	TRUE	unknown	0	1	0	0	1	0	0	2	2	0	0	0	0	0	1	3	0	0	0	0
808.1	TRUE	Empty	Multifunctional protein ADE2 OS=Drosophila melanogaster GN=ade5	sp|Q9I7S8|PUR6_DROME	47 kDa	TRUE	unknown	0	1	0	0	1	0	0	2	2	0	0	0	0	0	1	3	0	0	0	0
808.2	TRUE	Empty	CG40801 OS=Drosophila melanogaster GN=CG40801	tr|A8QI10|A8QI10_DROME	15 kDa	TRUE	unknown	0	1	0	0	0	0	0	0	0	0	0	0	0	0	0	0	0	0	0	0
809	TRUE	Empty	Cluster of SD08724p OS=Drosophila melanogaster GN=cindr (tr|Q7YU85|Q7YU85_DROME)	tr|Q7YU85|Q7YU85_DROME [2]	92 kDa	TRUE	unknown	0	0	0	0	0	0	0	0	0	0	0	0	0	0	1	0	0	0	0	0
809.1	TRUE	Empty	SD08724p OS=Drosophila melanogaster GN=cindr	tr|Q7YU85|Q7YU85_DROME	92 kDa	TRUE	unknown	0	0	0	0	0	0	0	0	0	0	0	0	0	0	1	0	0	0	0	0
810	TRUE	Empty	CG8778 OS=Drosophila melanogaster GN=CG8778	tr|A1Z934|A1Z934_DROME	32 kDa		unknown	0	3	0	0	0	0	0	1	1	0	0	0	0	0	0	1	0	0	0	0
811	TRUE	Empty	Orf protein OS=Drosophila melanogaster GN=ORF	tr|Q94885|Q94885_DROME	172 kDa		unknown	0	0	2	0	4	0	1	0	0	0	0	0	0	0	0	0	0	0	0	0
812	TRUE	Empty	CG32512 OS=Drosophila melanogaster GN=CG32512	tr|Q9VRE4|Q9VRE4_DROME	48 kDa		unknown	0	0	0	0	0	1	0	1	0	1	0	0	0	0	0	0	0	0	0	0
813	TRUE	Empty	AT09326p OS=Drosophila melanogaster GN=CG11779	tr|Q8IHE3|Q8IHE3_DROME	53 kDa		unknown	0	2	0	0	0	2	0	2	2	2	0	0	0	0	0	0	0	0	0	0
814	TRUE	Empty	CG9775, isoform D OS=Drosophila melanogaster GN=CG9775	tr|Q8T0Q2|Q8T0Q2_DROME	34 kDa		unknown	0	0	0	0	0	0	0	0	2	0	0	0	0	1	0	0	1	1	2	2
815	TRUE	Empty	Nup98 OS=Drosophila melanogaster GN=Nup98	tr|Q9VCH5|Q9VCH5_DROME	210 kDa		unknown	0	0	1	0	0	1	0	1	2	0	0	0	0	0	0	0	0	0	0	0
816	TRUE	Empty	Cluster of AT01533p OS=Drosophila melanogaster GN=CG6089 (tr|Q9VKM7|Q9VKM7_DROME)	tr|Q9VKM7|Q9VKM7_DROME	76 kDa	TRUE	unknown	0	0	1	0	0	1	0	0	0	0	1	0	0	0	0	3	0	0	0	0
816.1	TRUE	Empty	AT01533p OS=Drosophila melanogaster GN=CG6089	tr|Q9VKM7|Q9VKM7_DROME	76 kDa	TRUE	unknown	0	0	1	0	0	1	0	0	0	0	0	0	0	0	0	3	0	0	0	0
816.2	TRUE	Empty	AT01533p OS=Drosophila melanogaster GN=CG6089	Q9VKM7_DROME	76 kDa	TRUE	unknown	0	0	0	0	0	0	0	0	0	0	1	0	0	0	0	0	0	0	0	0
817	TRUE	Empty	Cluster of Isoform A of Probable ATP-dependent RNA helicase CG8611 OS=Drosophila melanogaster GN=CG8611 (sp|Q86B47-2|Y8611_DROME)	sp|Q86B47-2|Y8611_DROME	108 kDa	TRUE	unknown	0	0	0	0	0	0	0	0	0	0	0	0	0	0	0	1	0	0	0	0
817.1	TRUE	Empty	Isoform A of Probable ATP-dependent RNA helicase CG8611 OS=Drosophila melanogaster GN=CG8611	sp|Q86B47-2|Y8611_DROME	108 kDa	TRUE	unknown	0	0	0	0	0	0	0	0	0	0	0	0	0	0	0	1	0	0	0	0
817.2	TRUE	Empty	Isoform B of Probable ATP-dependent RNA helicase CG8611 OS=Drosophila melanogaster GN=CG8611	sp|Q86B47-1|Y8611_DROME	108 kDa	TRUE	unknown	0	0	0	0	0	0	0	0	0	0	0	0	0	0	0	1	0	0	0	0
819	TRUE	Empty	Uridine 5'-monophosphate synthase OS=Drosophila melanogaster GN=r-l	sp|Q01637|PYR5_DROME	53 kDa		unknown	0	3	0	0	0	1	0	0	0	0	0	0	0	0	0	0	0	0	0	0
820	TRUE	Empty	Serine hydroxymethyltransferase OS=Drosophila melanogaster GN=CG3011	tr|B7Z0X1|B7Z0X1_DROME	51 kDa		unknown	0	0	0	0	0	0	0	0	0	0	0	0	0	0	1	0	0	0	0	0
821	TRUE	Empty	Anon1A4 OS=Drosophila melanogaster GN=Df31	tr|O16043|O16043_DROME	19 kDa		unknown	0	0	0	2	0	1	0	1	2	0	0	0	0	0	2	2	0	1	0	0
822	TRUE	Empty	Dicer-2 OS=Drosophila melanogaster GN=Dcr-2	tr|A1ZAW0|A1ZAW0_DROME	198 kDa	TRUE	unknown	0	0	0	0	0	0	0	1	0	0	0	0	0	0	0	1	0	0	0	0
823	TRUE	Empty	Probable histone-arginine methyltransferase CARMER OS=Drosophila melanogaster GN=Art4	sp|Q9VH48|CARM1_DROME	60 kDa		unknown	1	2	0	1	1	1	1	1	0	1	0	0	0	1	0	0	1	0	2	0
824	TRUE	Empty	Isoform C of Putative mitochondrial inner membrane protein OS=Drosophila melanogaster GN=CG6455	sp|P91928-1|IMMT_DROME	82 kDa		unknown	0	0	0	0	0	1	0	0	0	0	0	0	0	0	0	0	0	0	0	0
825	TRUE	Empty	CG13887, isoform B OS=Drosophila melanogaster GN=CG13887	tr|Q9W0M4|Q9W0M4_DROME	26 kDa		unknown	0	0	1	1	1	0	1	0	0	1	0	0	0	0	1	1	0	0	0	0
826	TRUE	Empty	MEP-1, isoform A OS=Drosophila melanogaster GN=MEP-1	tr|Q0E8J0|Q0E8J0_DROME	124 kDa		unknown	0	0	0	0	0	0	0	2	1	0	0	0	0	2	0	0	1	0	0	0
827	TRUE	Empty	Cluster of RE73487p OS=Drosophila melanogaster GN=CG7903 (tr|Q8SYB8|Q8SYB8_DROME)	tr|Q8SYB8|Q8SYB8_DROME [2]	40 kDa	TRUE	unknown	2	0	0	0	0	0	0	0	0	0	2	2	2	1	0	0	3	4	4	4
827.1	TRUE	Empty	RE73487p OS=Drosophila melanogaster GN=CG7903	tr|Q8SYB8|Q8SYB8_DROME	40 kDa	TRUE	unknown	2	0	0	0	0	0	0	0	0	0	0	0	2	1	0	0	3	4	4	4
827.2	TRUE	Empty	RE73487p OS=Drosophila melanogaster GN=CG7903	Q8SYB8_DROME	40 kDa	TRUE	unknown	0	0	0	0	0	0	0	0	0	0	2	2	0	0	0	0	0	0	0	0
829	TRUE	Empty	DNA replication licensing factor MCM4 OS=Drosophila melanogaster GN=dpa	sp|Q26454|MCM4_DROME	97 kDa		unknown	0	0	0	0	0	0	0	0	1	0	0	0	0	0	2	3	0	0	0	0
830	TRUE	Empty	Uncharacterized protein CG1785 OS=Drosophila melanogaster GN=CG1785	sp|Q9W3C2|GSCR2_DROME	56 kDa		unknown	2	0	0	0	0	0	1	0	1	0	0	0	1	0	0	0	0	1	1	1
832	TRUE	Empty	LD30448p OS=Drosophila melanogaster GN=CG10576	tr|Q5U0Z2|Q5U0Z2_DROME	43 kDa		unknown	0	7	0	0	0	0	1	0	0	0	0	0	0	0	3	0	0	0	0	0
833	TRUE	Empty	CG1907 OS=Drosophila melanogaster GN=CG1907	tr|Q9VAJ9|Q9VAJ9_DROME	35 kDa		unknown	0	0	0	2	2	0	0	1	1	0	0	0	0	0	2	0	0	0	0	0
834	TRUE	Empty	Probable prefoldin subunit 6 OS=Drosophila melanogaster GN=CG7770	sp|Q9VW56|PFD6_DROME	14 kDa		unknown	0	0	1	1	1	1	1	1	1	1	0	0	0	0	2	1	1	1	1	1
835	TRUE	Empty	Cluster of Polychaetoid, isoform H OS=Drosophila melanogaster GN=pyd (tr|A8JQV8|A8JQV8_DROME)	tr|A8JQV8|A8JQV8_DROME	160 kDa	TRUE	unknown	2	0	0	0	0	0	0	0	0	0	0	0	0	0	0	0	1	1	0	0
835.1	TRUE	Empty	Polychaetoid, isoform H OS=Drosophila melanogaster GN=pyd	tr|A8JQV8|A8JQV8_DROME	160 kDa	TRUE	unknown	1	0	0	0	0	0	0	0	0	0	0	0	0	0	0	0	0	0	0	0
835.2	TRUE	Empty	Polychaetoid, isoform I OS=Drosophila melanogaster GN=pyd	tr|B7Z0U1|B7Z0U1_DROME	150 kDa	TRUE	unknown	2	0	0	0	0	0	0	0	0	0	0	0	0	0	0	0	1	1	0	0
835.3	TRUE	Empty	Polychaetoid, isoform G OS=Drosophila melanogaster GN=pyd	tr|A8JQV7|A8JQV7_DROME	142 kDa	TRUE	unknown	2	0	0	0	0	0	0	0	0	0	0	0	0	0	0	0	1	1	0	0
836	TRUE	Empty	Probable prefoldin subunit 2 OS=Drosophila melanogaster GN=l(3)01239	sp|Q9VTE5|PFD2_DROME	16 kDa		unknown	0	0	0	1	1	1	0	0	0	0	0	0	0	0	0	0	2	1	2	1
837	TRUE	Empty	RRM9 OS=Drosophila melanogaster GN=Rbp9	tr|Q26293|Q26293_DROME	47 kDa	TRUE	unknown	3	0	1	3	2	0	2	0	0	1	0	0	1	5	0	0	1	1	1	1
838	TRUE	Empty	GH12714p OS=Drosophila melanogaster GN=PpD3	tr|Q9VH81|Q9VH81_DROME	59 kDa		unknown	0	2	0	0	0	1	0	1	0	0	0	0	0	0	0	0	0	0	1	1
839	TRUE	Empty	GrpE protein homolog, mitochondrial OS=Drosophila melanogaster GN=Roe1	sp|P48604|GRPE_DROME	24 kDa		unknown	0	0	0	0	0	3	0	3	2	1	0	0	0	0	0	2	0	0	0	0
841	TRUE	Empty	Isoform C of Embryonic polarity protein dorsal OS=Drosophila melanogaster GN=dl	sp|P15330-1|DORS_DROME	112 kDa		unknown	0	0	0	0	1	0	0	0	2	1	0	0	0	1	0	0	0	0	0	0
842	TRUE	Empty	RE58623p OS=Drosophila melanogaster GN=Spt-I	tr|Q6NR46|Q6NR46_DROME	53 kDa		unknown	0	0	0	1	0	1	1	1	1	1	0	0	0	0	0	1	0	0	0	0
843	TRUE	Empty	GH07456p OS=Drosophila melanogaster GN=RpII33	tr|O97183|O97183_DROME	31 kDa		unknown	0	0	1	1	2	1	1	1	2	1	0	0	0	0	0	0	1	1	1	1
844	TRUE	Empty	Arrest defective 1, isoform A OS=Drosophila melanogaster GN=Ard1	tr|Q9VT75|Q9VT75_DROME	22 kDa		unknown	0	0	2	0	1	0	1	0	0	0	0	0	0	0	2	0	0	0	0	0
845	TRUE	Empty	Alpha-lactalbumin - Bos taurus (Bovine).	IPI:CON_LACTALBUMIN|SWISS-PROT:P00711	14 kDa		unknown	1	0	0	0	0	0	0	0	0	0	0	0	0	0	0	0	1	1	3	2
846	TRUE	Empty	Small nuclear ribonucleoprotein F OS=Drosophila melanogaster GN=DebB	sp|Q24297|RUXF_DROME	10 kDa		unknown	0	0	1	1	0	2	0	1	2	1	0	0	0	0	0	0	1	1	1	0
847	TRUE	Empty	Cluster of Axonemal dynein intermediate chain Sdic OS=Drosophila melanogaster GN=Sdic (tr|O96509|O96509_DROME)	tr|O96509|O96509_DROME	58 kDa	TRUE	unknown	0	1	0	0	0	0	1	0	0	1	0	0	0	0	1	1	0	0	0	0
847.1	TRUE	Empty	Axonemal dynein intermediate chain Sdic OS=Drosophila melanogaster GN=Sdic	tr|O96509|O96509_DROME	58 kDa	TRUE	unknown	0	1	0	0	0	0	1	0	0	1	0	0	0	0	1	1	0	0	0	0
847.2	TRUE	Empty	Isoform 5a of Cytoplasmic dynein 1 intermediate chain OS=Drosophila melanogaster GN=sw	sp|Q24246-11|DYIN_DROME	74 kDa	TRUE	unknown	0	1	0	0	0	0	1	0	0	1	0	0	0	0	1	1	0	0	0	0
847.3	TRUE	Empty	Isoform 1b of Cytoplasmic dynein 1 intermediate chain OS=Drosophila melanogaster GN=sw	sp|Q24246-3|DYIN_DROME	70 kDa	TRUE	unknown	0	1	0	0	0	0	1	0	0	1	0	0	0	0	1	1	0	0	0	0
848	TRUE	Empty	Signal recognition particle receptor subunit alpha homolog OS=Drosophila melanogaster GN=Gtp-bp	sp|Q9U5L1|SRPR_DROME	68 kDa		unknown	0	0	0	0	0	0	0	1	1	0	0	0	0	0	0	0	0	0	0	0
851	TRUE	Empty	Vinculin OS=Drosophila melanogaster GN=Vinc	sp|O46037|VINC_DROME	106 kDa		unknown	0	0	0	0	0	0	0	1	0	0	0	0	0	0	0	2	0	0	0	0
852	TRUE	Empty	MCM7 OS=Drosophila melanogaster GN=Mcm7	tr|P91674|P91674_DROME	81 kDa		unknown	0	0	1	1	0	0	0	0	1	0	0	0	0	0	1	2	0	0	0	0
853	TRUE	Empty	Serine/threonine-protein phosphatase PP2A OS=Drosophila melanogaster GN=mts	sp|P23696|PP2A_DROME	35 kDa		unknown	0	0	1	1	1	1	1	1	1	1	0	0	2	0	0	1	0	0	1	1
854	TRUE	Empty	CG5010 OS=Drosophila melanogaster GN=CG5010	tr|Q9VX77|Q9VX77_DROME	17 kDa		unknown	1	1	0	0	0	1	0	1	0	1	0	0	0	1	1	1	1	1	1	1
855	TRUE	Empty	Cluster of RE27528p OS=Drosophila melanogaster GN=CG9253 (tr|Q8MRB7|Q8MRB7_DROME)	tr|Q8MRB7|Q8MRB7_DROME	57 kDa	TRUE	unknown	0	0	1	2	1	3	3	1	1	4	0	0	0	0	0	1	0	0	0	0
855.1	TRUE	Empty	RE27528p OS=Drosophila melanogaster GN=CG9253	tr|Q8MRB7|Q8MRB7_DROME	57 kDa	TRUE	unknown	0	0	1	2	1	3	3	1	1	4	0	0	0	0	0	1	0	0	0	0
857	TRUE	Empty	6-phosphogluconate dehydrogenase, decarboxylating OS=Drosophila melanogaster GN=Pgd	sp|P41572|6PGD_DROME	52 kDa		unknown	0	5	0	0	0	1	0	0	0	0	0	0	0	0	0	2	0	0	1	0
858	TRUE	Empty	Cytosolic Fe-S cluster assembly factor NUBP1 homolog OS=Drosophila melanogaster GN=CG17904	sp|Q9VJI9|NUBP1_DROME	33 kDa		unknown	0	0	3	0	3	3	2	3	0	0	0	0	0	0	0	0	0	0	0	0
859	TRUE	Empty	Charged multivesicular body protein 5 OS=Drosophila melanogaster GN=CG6259	sp|Q9VVI9|CHMP5_DROME	25 kDa		unknown	0	0	0	1	1	1	0	1	1	1	0	0	1	0	0	1	0	0	0	0
860	TRUE	Empty	Kugelkern, isoform A OS=Drosophila melanogaster GN=kuk	tr|Q8SX89|Q8SX89_DROME	60 kDa		unknown	0	0	0	0	0	0	0	0	0	0	0	0	0	1	0	1	0	0	0	0
862	TRUE	Empty	Cluster of Calmodulin OS=Drosophila melanogaster GN=Cam (sp|P62152|CALM_DROME)	sp|P62152|CALM_DROME	17 kDa	TRUE	unknown	2	5	2	2	1	2	0	4	4	2	4	4	2	2	2	0	3	3	3	3
862.1	TRUE	Empty	Calmodulin OS=Drosophila melanogaster GN=Cam	sp|P62152|CALM_DROME	17 kDa	TRUE	unknown	2	5	2	2	1	2	0	4	4	2	0	0	2	2	2	0	3	3	3	3
862.2	TRUE	Empty	Calmodulin OS=Drosophila melanogaster GN=Cam	CALM_DROME	17 kDa	TRUE	unknown	0	0	0	0	0	0	0	0	0	0	4	4	0	0	0	0	0	0	0	0
863	TRUE	Empty	EG:115C2.4 protein OS=Drosophila melanogaster GN=skpA	tr|O77430|O77430_DROME	19 kDa	TRUE	unknown	0	0	1	0	1	0	0	1	0	0	0	0	0	1	0	1	0	0	1	1
864	TRUE	Empty	Calcium-independent phospholipase A2 VIA, isoform B OS=Drosophila melanogaster GN=iPLA2-VIA	tr|Q7KUD4|Q7KUD4_DROME	98 kDa	TRUE	unknown	0	1	0	0	0	1	0	1	0	1	0	0	0	0	0	0	0	0	0	0
865	TRUE	Empty	Probable rRNA-processing protein EBP2 homolog OS=Drosophila melanogaster GN=CG1542	sp|Q9V9Z9|EBP2_DROME	35 kDa		unknown	0	0	0	1	0	1	0	2	1	2	0	0	3	0	0	0	0	0	0	0
866	TRUE	Empty	CG16940, isoform C OS=Drosophila melanogaster GN=CG16940-RC	tr|Q8IRJ7|Q8IRJ7_DROME	118 kDa		unknown	0	0	0	0	0	0	0	0	0	0	0	0	0	0	0	0	1	1	3	1
867	TRUE	Empty	CG12734, isoform B OS=Drosophila melanogaster GN=CG12734	tr|Q8SX64|Q8SX64_DROME	142 kDa		unknown	0	0	0	0	0	3	0	2	1	1	0	0	0	0	0	0	0	0	0	0
868	TRUE	Empty	Cluster of CG32409 OS=Drosophila melanogaster GN=CG32409 (tr|Q8I937|Q8I937_DROME)	tr|Q8I937|Q8I937_DROME	39 kDa	TRUE	unknown	0	0	0	1	1	1	1	2	4	2	0	0	1	0	0	0	0	0	2	1
868.1	TRUE	Empty	CG32409 OS=Drosophila melanogaster GN=CG32409	tr|Q8I937|Q8I937_DROME	39 kDa	TRUE	unknown	0	0	0	1	1	1	1	2	4	2	0	0	1	0	0	0	0	0	2	1
869	TRUE	Empty	Cluster of CG13472 OS=Drosophila melanogaster GN=CG13472 (tr|Q9VUH8|Q9VUH8_DROME)	tr|Q9VUH8|Q9VUH8_DROME [2]	92 kDa	TRUE	unknown	11	1	0	0	0	0	0	1	0	0	2	2	8	1	0	0	7	8	8	8
869.1	TRUE	Empty	CG13472 OS=Drosophila melanogaster GN=CG13472	tr|Q9VUH8|Q9VUH8_DROME	92 kDa	TRUE	unknown	11	1	0	0	0	0	0	1	0	0	0	0	8	1	0	0	7	8	8	8
869.2	TRUE	Empty	CG13472 OS=Drosophila melanogaster GN=CG13472	Q9VUH8_DROME	92 kDa	TRUE	unknown	0	0	0	0	0	0	0	0	0	0	2	2	0	0	0	0	0	0	0	0
870	TRUE	Empty	Cluster of MCM5 homolog OS=Drosophila melanogaster GN=Mcm5 (tr|P91676|P91676_DROME)	tr|P91676|P91676_DROME	82 kDa	TRUE	unknown	0	1	0	0	0	1	0	1	1	0	0	0	0	0	3	2	0	0	0	0
870.1	TRUE	Empty	MCM5 homolog OS=Drosophila melanogaster GN=Mcm5	tr|P91676|P91676_DROME	82 kDa	TRUE	unknown	0	1	0	0	0	1	0	1	1	0	0	0	0	0	3	2	0	0	0	0
871	TRUE	Empty	Cluster of QKR58E-3 OS=Drosophila melanogaster GN=qkr58E-3 (tr|O44434|O44434_DROME)	tr|O44434|O44434_DROME	37 kDa	TRUE	unknown	6	0	1	1	1	0	0	0	0	0	0	0	2	3	0	0	0	0	0	0
871.1	TRUE	Empty	QKR58E-3 OS=Drosophila melanogaster GN=qkr58E-3	tr|O44434|O44434_DROME	37 kDa	TRUE	unknown	6	0	1	1	1	0	0	0	0	0	0	0	2	3	0	0	0	0	0	0
871.2	TRUE	Empty	CG3875 OS=Drosophila melanogaster GN=CG3875	tr|Q9W224|Q9W224_DROME	40 kDa	TRUE	unknown	1	0	0	0	0	0	0	0	0	0	0	0	1	1	0	0	0	0	0	0
871.3	TRUE	Empty	CG4021 OS=Drosophila melanogaster GN=CG4021	tr|Q9W2D0|Q9W2D0_DROME	37 kDa	TRUE	unknown	1	0	0	0	0	0	0	0	0	0	0	0	1	1	0	0	0	0	0	0
872	TRUE	Empty	Cluster of Oxysterol-binding protein OS=Drosophila melanogaster GN=CG5077 (tr|B7Z0M9|B7Z0M9_DROME)	tr|B7Z0M9|B7Z0M9_DROME	107 kDa	TRUE	unknown	0	0	0	0	0	1	0	1	0	0	0	0	0	0	0	0	0	0	0	0
872.1	TRUE	Empty	Oxysterol-binding protein OS=Drosophila melanogaster GN=CG5077	tr|B7Z0M9|B7Z0M9_DROME (+1)	107 kDa	TRUE	unknown	0	0	0	0	0	1	0	1	0	0	0	0	0	0	0	0	0	0	0	0
872.2	TRUE	Empty	Oxysterol-binding protein OS=Drosophila melanogaster GN=CG42668	tr|Q8IN55|Q8IN55_DROME	70 kDa	TRUE	unknown	0	0	0	0	0	1	0	1	0	0	0	0	0	0	0	0	0	0	0	0
873	TRUE	Empty	Proliferating cell nuclear antigen OS=Drosophila melanogaster GN=mus209	sp|P17917|PCNA_DROME	29 kDa	TRUE	unknown	0	3	0	0	1	0	1	1	1	1	0	0	0	0	0	0	0	1	0	0
874	TRUE	Empty	Putative fatty acyl-CoA reductase CG8306 OS=Drosophila melanogaster GN=CG8306	sp|Q960W6|FACR3_DROME	58 kDa		unknown	0	0	0	0	0	0	0	0	0	0	0	0	0	0	0	1	0	0	0	0
876	TRUE	Empty	Probable elongator complex protein 3 OS=Drosophila melanogaster GN=Elp3	sp|Q9VQZ6|ELP3_DROME	63 kDa		unknown	0	1	0	1	1	0	0	0	0	0	0	0	0	0	0	3	1	1	1	0
877	TRUE	Empty	Licorne OS=Drosophila melanogaster GN=lic	tr|O62602|O62602_DROME	38 kDa		unknown	0	1	1	0	1	0	0	0	0	0	0	0	0	0	2	3	0	0	0	0
878	TRUE	Empty	SCAR OS=Drosophila melanogaster GN=SCAR	tr|Q9VKM2|Q9VKM2_DROME	67 kDa		unknown	0	0	1	1	1	2	1	2	2	2	0	0	0	1	0	0	0	0	0	2
879	TRUE	Empty	Ribose-phosphate pyrophosphokinase OS=Drosophila melanogaster GN=CG6767	tr|Q9VT32|Q9VT32_DROME	38 kDa		unknown	0	1	0	0	0	1	0	0	0	0	0	0	0	1	0	0	0	0	0	0
880	TRUE	Empty	CG17746, isoform A OS=Drosophila melanogaster GN=CG17746	tr|Q9VZS1|Q9VZS1_DROME	41 kDa	TRUE	unknown	0	0	1	0	0	0	0	0	0	0	0	0	0	0	1	1	0	0	0	0
881	TRUE	Empty	CG5028, isoform C OS=Drosophila melanogaster GN=CG5028-RC	tr|A8JRB8|A8JRB8_DROME	43 kDa		unknown	0	0	0	0	0	0	0	0	0	0	0	0	0	0	2	0	0	0	0	0
882	TRUE	Empty	Isoform 1 of Dynamin OS=Drosophila melanogaster GN=shi	sp|P27619-1|DYN_DROME (+1)	98 kDa		unknown	0	0	0	0	0	2	0	2	0	1	0	0	0	0	0	0	0	0	0	0
883	TRUE	Empty	CG11107 OS=Drosophila melanogaster GN=CG11107	tr|Q7K3M5|Q7K3M5_DROME	83 kDa		unknown	2	0	0	0	1	0	1	1	0	1	0	0	0	2	0	1	0	0	0	0
884	TRUE	Empty	CG10664, isoform A OS=Drosophila melanogaster GN=CG10664	tr|Q9VIQ8|Q9VIQ8_DROME	21 kDa		unknown	0	0	1	1	0	1	1	1	1	1	0	0	0	0	1	0	0	0	0	0
885	TRUE	Empty	Mediator of RNA polymerase II transcription subunit 18 OS=Drosophila melanogaster GN=MED18	sp|Q9XZT1|MED18_DROME	25 kDa		unknown	0	0	1	0	1	2	0	0	2	2	0	0	0	0	1	0	1	2	2	0
886	TRUE	Empty	DNA replication licensing factor Mcm6 OS=Drosophila melanogaster GN=Mcm6	sp|Q9V461|MCM6_DROME	92 kDa		unknown	0	0	0	0	0	0	0	0	0	0	0	0	0	0	0	1	0	0	0	0
887	TRUE	Empty	Cluster of Isoform A of Transcription factor kayak, isoforms A/B/F OS=Drosophila melanogaster GN=kay (sp|P21525-2|FOSLA_DROME)	sp|P21525-2|FOSLA_DROME	63 kDa	TRUE	unknown	0	0	4	0	2	1	3	2	0	2	0	0	0	2	1	0	0	0	0	0
887.1	TRUE	Empty	Isoform A of Transcription factor kayak, isoforms A/B/F OS=Drosophila melanogaster GN=kay	sp|P21525-2|FOSLA_DROME	63 kDa	TRUE	unknown	0	0	4	0	2	1	3	2	0	2	0	0	0	2	1	0	0	0	0	0
887.2	TRUE	Empty	Isoform B of Transcription factor kayak, isoforms A/B/F OS=Drosophila melanogaster GN=kay	sp|P21525-3|FOSLA_DROME	57 kDa	TRUE	unknown	0	0	4	0	2	1	3	2	0	2	0	0	0	2	1	0	0	0	0	0
887.3	TRUE	Empty	Isoform F of Transcription factor kayak, isoforms A/B/F OS=Drosophila melanogaster GN=kay	sp|P21525-5|FOSLA_DROME	81 kDa	TRUE	unknown	0	0	4	0	2	1	3	2	0	2	0	0	0	2	1	0	0	0	0	0
888	TRUE	Empty	CG32626, isoform C OS=Drosophila melanogaster GN=CG11058	tr|Q961Q7|Q961Q7_DROME	82 kDa		unknown	0	0	0	0	2	3	0	3	2	1	0	0	0	0	1	2	0	1	0	0
890	TRUE	Empty	CG33722, isoform B OS=Drosophila melanogaster GN=CG18749	tr|Q6NL44|Q6NL44_DROME	54 kDa		unknown	0	3	0	0	0	0	0	0	1	0	0	0	0	1	0	0	0	0	0	1
891	TRUE	Empty	GM14873p OS=Drosophila melanogaster GN=CG9281	tr|Q8T9H2|Q8T9H2_DROME	35 kDa	TRUE	unknown	0	0	1	0	3	1	1	1	0	0	0	0	0	0	1	3	0	0	0	0
892	TRUE	Empty	Probable cytochrome P450 6a20 OS=Drosophila melanogaster GN=Cyp6a20	sp|Q9V773|C6A20_DROME	58 kDa		unknown	0	0	1	0	0	0	0	0	0	0	0	0	0	0	0	0	0	0	0	0
894	TRUE	Empty	Cytochrome c oxidase subunit 5A, mitochondrial OS=Drosophila melanogaster GN=CoVa	sp|Q94514|COX5A_DROME	17 kDa		unknown	0	0	0	0	0	1	0	0	0	0	0	0	0	0	0	0	0	0	0	0
895	TRUE	Empty	Isoform Long of Alpha-actinin, sarcomeric OS=Drosophila melanogaster GN=Actn	sp|P18091-1|ACTN_DROME	107 kDa		unknown	0	1	0	0	0	0	0	0	0	0	1	1	0	0	0	0	0	0	0	0
896	TRUE	Empty	Isoform C of Serine/threonine-protein kinase CG17528 OS=Drosophila melanogaster GN=CG17528	sp|Q7PLI7-1|DCLK_DROME	83 kDa		unknown	0	0	1	0	1	0	0	0	0	0	0	0	0	0	0	0	0	0	0	0
897	TRUE	Empty	Isoform 1 of CTP synthase OS=Drosophila melanogaster GN=CG6854	sp|Q9VUL1-1|PYRG_DROME	69 kDa		unknown	0	0	0	0	0	1	0	1	0	0	0	0	0	0	0	0	0	0	0	0
899	TRUE	Empty	CG14709 OS=Drosophila melanogaster GN=CG14709	tr|Q9VGM1|Q9VGM1_DROME	148 kDa	TRUE	unknown	0	0	1	0	0	1	0	1	0	2	0	0	0	0	0	0	0	0	0	0
900	TRUE	Empty	Chromatin-remodeling complex ATPase chain Iswi OS=Drosophila melanogaster GN=Iswi	sp|Q24368|ISWI_DROME	119 kDa		unknown	0	0	0	0	0	1	0	2	1	0	0	0	1	1	0	1	0	0	0	1
901	TRUE	Empty	Serum albumin - Mus musculus (Mouse).	IPI:CON_MSA|SWISS-PROT:P07724	69 kDa		unknown	1	1	0	0	0	0	0	0	0	0	0	0	1	0	1	1	3	1	3	2
902	TRUE	Empty	Mediator of RNA polymerase II transcription subunit 17 OS=Drosophila melanogaster GN=MED17	sp|Q9VEC1|MED17_DROME	72 kDa		unknown	0	0	1	0	0	3	0	5	5	1	0	0	0	0	0	1	0	0	0	0
903	TRUE	Empty	39S ribosomal protein L51, mitochondrial OS=Drosophila melanogaster GN=mRpL51	sp|Q9VLJ9|RM51_DROME	20 kDa		unknown	3	0	0	1	0	1	1	1	1	1	0	0	0	0	0	0	0	0	0	2
904	TRUE	Empty	RE33833p OS=Drosophila melanogaster GN=RpL7-like	tr|Q8SYU2|Q8SYU2_DROME	29 kDa		unknown	0	0	1	2	1	2	2	2	2	2	0	0	1	0	0	0	0	0	0	0
905	TRUE	Empty	GM04690p OS=Drosophila melanogaster GN=CG1291	tr|Q95SA2|Q95SA2_DROME	49 kDa		unknown	0	0	0	1	2	2	0	2	1	0	0	0	0	0	0	2	0	0	0	0
906	TRUE	Empty	CG5168 OS=Drosophila melanogaster GN=CG5168	tr|Q9VKW1|Q9VKW1_DROME	46 kDa		unknown	0	3	0	0	0	0	0	0	0	0	0	0	0	1	0	0	0	0	1	0
907	TRUE	Empty	Chloride intracellular channel OS=Drosophila melanogaster GN=Clic	tr|Q9VY78|Q9VY78_DROME	30 kDa		unknown	0	5	0	0	0	0	0	0	0	0	0	0	0	0	0	0	0	0	0	0
908	TRUE	Empty	LD36273p OS=Drosophila melanogaster GN=sni	tr|Q9W3H4|Q9W3H4_DROME	27 kDa		unknown	0	3	0	0	0	0	0	0	0	0	0	0	0	0	0	0	1	0	1	0
909	TRUE	Empty	CG13350 OS=Drosophila melanogaster GN=CG13350	tr|Q494K2|Q494K2_DROME	97 kDa		unknown	0	0	0	0	0	1	0	1	3	2	0	0	0	0	0	0	0	0	0	0
910	TRUE	Empty	CG7082, isoform A OS=Drosophila melanogaster GN=CG7082	tr|Q9VQ91|Q9VQ91_DROME	64 kDa		unknown	0	0	0	0	0	3	0	2	1	0	0	0	0	0	0	1	0	0	0	0
911	TRUE	Empty	Guanine nucleotide-binding protein subunit beta-1 OS=Drosophila melanogaster GN=Gbeta13F	sp|P26308|GBB1_DROME (+1)	37 kDa		unknown	0	0	1	1	1	1	1	1	0	1	0	0	0	0	0	0	0	0	0	0
913	TRUE	Empty	Histone deacetylase complex subunit SAP18 OS=Drosophila melanogaster GN=Bin1	sp|Q9VEX9|SAP18_DROME	17 kDa		unknown	0	0	0	1	1	0	0	0	0	0	0	0	2	0	1	0	0	0	1	0
914	TRUE	Empty	Cluster of Isoform B of Putative apoptosis-inducing factor 1, mitochondrial OS=Drosophila melanogaster GN=AIF (sp|Q9VQ79-2|AIFM1_DROME)	sp|Q9VQ79-2|AIFM1_DROME	81 kDa	TRUE	unknown	0	0	0	0	0	0	0	1	0	0	0	0	0	0	0	0	0	0	0	0
914.1	TRUE	Empty	Isoform B of Putative apoptosis-inducing factor 1, mitochondrial OS=Drosophila melanogaster GN=AIF	sp|Q9VQ79-2|AIFM1_DROME	81 kDa	TRUE	unknown	0	0	0	0	0	0	0	1	0	0	0	0	0	0	0	0	0	0	0	0
914.2	TRUE	Empty	Isoform A of Putative apoptosis-inducing factor 1, mitochondrial OS=Drosophila melanogaster GN=AIF	sp|Q9VQ79-1|AIFM1_DROME	74 kDa	TRUE	unknown	0	0	0	0	0	0	0	1	0	0	0	0	0	0	0	0	0	0	0	0
915	TRUE	Empty	Cluster of Isoform 1 of E3 ubiquitin-protein ligase Nedd-4 OS=Drosophila melanogaster GN=Nedd4 (sp|Q9VVI3-1|NEDD4_DROME)	sp|Q9VVI3-1|NEDD4_DROME	115 kDa	TRUE	unknown	0	0	0	0	0	0	0	0	1	0	0	0	0	0	0	0	0	0	0	0
915.1	TRUE	Empty	Isoform 1 of E3 ubiquitin-protein ligase Nedd-4 OS=Drosophila melanogaster GN=Nedd4	sp|Q9VVI3-1|NEDD4_DROME	115 kDa	TRUE	unknown	0	0	0	0	0	0	0	0	1	0	0	0	0	0	0	0	0	0	0	0
915.2	TRUE	Empty	Isoform 4 of E3 ubiquitin-protein ligase Nedd-4 OS=Drosophila melanogaster GN=Nedd4	sp|Q9VVI3-4|NEDD4_DROME	91 kDa	TRUE	unknown	0	0	0	0	0	0	0	0	1	0	0	0	0	0	0	0	0	0	0	0
916	TRUE	Empty	CG34417, isoform H OS=Drosophila melanogaster GN=CG34417	A8JV00_DROME	558 kDa	TRUE	unknown	0	0	0	0	0	0	0	0	0	0	2	1	0	0	0	0	0	0	0	0
917	TRUE	Empty	Peptidyl-prolyl cis-trans isomerase OS=Drosophila melanogaster GN=CG2852	tr|Q9W227|Q9W227_DROME	22 kDa		unknown	0	0	0	0	0	0	0	0	0	0	0	0	0	0	4	0	0	0	0	0
918	TRUE	Empty	CG33505 OS=Drosophila melanogaster GN=U3-55K	tr|Q8MSW9|Q8MSW9_DROME	53 kDa		unknown	0	0	1	0	0	0	1	1	1	1	0	0	0	0	0	1	0	0	1	0
920	TRUE	Empty	DNA polymerase delta catalytic subunit OS=Drosophila melanogaster GN=DNApol-delta	sp|P54358|DPOD1_DROME	125 kDa		unknown	0	0	1	0	1	0	0	0	1	0	0	0	0	0	1	0	0	0	0	0
921	TRUE	Empty	CG6876 OS=Drosophila melanogaster GN=Prp31	tr|Q9VUM1|Q9VUM1_DROME	56 kDa		unknown	0	0	0	0	0	2	1	0	0	1	0	0	1	0	0	0	1	1	0	0
922	TRUE	Empty	CG11857, isoform B OS=Drosophila melanogaster GN=CG11857	tr|B7Z0Q3|B7Z0Q3_DROME	28 kDa		unknown	0	1	1	1	1	1	1	1	1	1	0	0	0	0	0	1	0	0	0	0
923	TRUE	Empty	Uridine kinase OS=Drosophila melanogaster GN=l(2)k01209	tr|A1ZAS3|A1ZAS3_DROME	63 kDa		unknown	0	0	1	1	1	1	1	2	1	1	0	0	0	1	0	0	0	0	0	0
924	TRUE	Empty	EG:63B12.11 protein OS=Drosophila melanogaster GN=arm	tr|O97419|O97419_DROME	13 kDa		unknown	2	1	0	0	0	0	0	0	0	0	0	0	0	0	0	0	2	2	2	1
925	TRUE	Empty	CG4538, isoform B OS=Drosophila melanogaster GN=CG4538	tr|Q8IN64|Q8IN64_DROME	71 kDa		unknown	0	0	0	0	0	0	0	1	0	0	0	0	0	0	0	0	0	0	0	0
926	TRUE	Empty	Arginine methyltransferase 1 OS=Drosophila melanogaster GN=Art1	tr|Q9VGW7|Q9VGW7_DROME	43 kDa		unknown	0	4	0	0	0	0	0	0	0	0	0	0	0	0	0	0	0	1	1	1
927	TRUE	Empty	Heterochromatin protein 1 OS=Drosophila melanogaster GN=Su(var)205	sp|P05205|HP1_DROME	23 kDa		unknown	0	2	1	1	0	1	1	0	0	1	0	0	2	0	1	1	0	0	0	0
928	TRUE	Empty	Mitotic checkpoint control protein OS=Drosophila melanogaster GN=Bub3	tr|O76523|O76523_DROME	37 kDa		unknown	0	0	1	1	1	1	2	2	2	2	0	0	0	1	0	0	0	0	0	0
929	TRUE	Empty	CG31694 OS=Drosophila melanogaster GN=CG3098	tr|Q9VQI5|Q9VQI5_DROME	47 kDa		unknown	0	0	0	1	0	1	0	2	0	0	0	0	0	0	0	0	0	0	0	0
930	TRUE	Empty	Ribosomal RNA processing protein 1 homolog OS=Drosophila melanogaster GN=Nnp-1	sp|Q9VJZ7|RRP1L_DROME	79 kDa		unknown	0	0	0	1	0	1	0	1	1	1	0	0	0	0	0	0	0	0	0	0
931	TRUE	Empty	Protein diaphanous OS=Drosophila melanogaster GN=dia	sp|P48608|DIA_DROME	123 kDa		unknown	0	0	0	0	0	0	0	2	0	0	0	0	0	0	0	0	0	0	0	0
932	TRUE	Empty	Cluster of Myosin-2 essential light chain OS=Drosophila melanogaster GN=Mlc-c (sp|P54357|MLC2_DROME)	sp|P54357|MLC2_DROME [2]	17 kDa	TRUE	unknown	3	11	5	7	5	7	4	6	6	6	11	9	6	4	7	7	5	7	6	5
932.1	TRUE	Empty	Myosin-2 essential light chain OS=Drosophila melanogaster GN=Mlc-c	sp|P54357|MLC2_DROME	17 kDa	TRUE	unknown	3	11	5	7	5	7	4	6	6	6	0	0	6	4	7	7	5	7	6	5
932.2	TRUE	Empty	Myosin-2 essential light chain OS=Drosophila melanogaster GN=Mlc-c	MLC2_DROME	17 kDa	TRUE	unknown	0	0	0	0	0	0	0	0	0	0	11	9	0	0	0	0	0	0	0	0
933	TRUE	Empty	Cluster of CG30185 OS=Drosophila melanogaster GN=CG30185;Gr59f (tr|Q8MKK1|Q8MKK1_DROME)	tr|Q8MKK1|Q8MKK1_DROME	20 kDa	TRUE	unknown	0	1	0	1	1	1	1	1	0	1	0	0	2	2	1	1	2	2	3	3
933.1	TRUE	Empty	CG30185 OS=Drosophila melanogaster GN=CG30185;Gr59f	tr|Q8MKK1|Q8MKK1_DROME	20 kDa	TRUE	unknown	0	1	0	1	1	1	1	1	0	1	0	0	2	2	1	1	2	2	3	3
934	TRUE	Empty	Cluster of Isoform A of Dosage compensation regulator OS=Drosophila melanogaster GN=mle (sp|P24785-1|MLE_DROME)	sp|P24785-1|MLE_DROME	144 kDa	TRUE	unknown	4	0	0	0	0	0	0	0	0	0	1	1	2	2	0	0	0	1	0	0
934.1	TRUE	Empty	Isoform A of Dosage compensation regulator OS=Drosophila melanogaster GN=mle	sp|P24785-1|MLE_DROME	144 kDa	TRUE	unknown	4	0	0	0	0	0	0	0	0	0	1	1	2	2	0	0	0	1	0	0
934.2	TRUE	Empty	Isoform 12 of Dosage compensation regulator OS=Drosophila melanogaster GN=mle	sp|P24785-2|MLE_DROME	25 kDa	TRUE	unknown	2	0	0	0	0	0	0	0	0	0	1	1	0	1	0	0	0	1	0	0
935	TRUE	Empty	Cluster of CG8578 OS=Drosophila melanogaster GN=CG8578 (tr|Q9VXN3|Q9VXN3_DROME)	tr|Q9VXN3|Q9VXN3_DROME [2]	45 kDa	TRUE	unknown	0	16	0	0	0	0	0	0	0	0	10	10	0	0	0	0	0	0	0	0
935.1	TRUE	Empty	CG8578 OS=Drosophila melanogaster GN=CG8578	tr|Q9VXN3|Q9VXN3_DROME	45 kDa	TRUE	unknown	0	16	0	0	0	0	0	0	0	0	0	0	0	0	0	0	0	0	0	0
935.2	TRUE	Empty	CG8578 OS=Drosophila melanogaster GN=CG8578	Q9VXN3_DROME	45 kDa	TRUE	unknown	0	0	0	0	0	0	0	0	0	0	10	10	0	0	0	0	0	0	0	0
936	TRUE	Empty	Importin subunit beta OS=Drosophila melanogaster GN=Fs(2)Ket	sp|O18388|IMB_DROME	99 kDa		unknown	0	0	0	0	0	0	0	1	0	0	0	0	0	0	0	1	0	0	0	0
937	TRUE	Empty	Discs overgrown protein kinase OS=Drosophila melanogaster GN=dco	sp|O76324|DCO_DROME	48 kDa		unknown	0	0	0	1	0	0	0	0	0	0	0	0	0	0	0	0	0	0	0	0
938	TRUE	Empty	Anamorsin homolog OS=Drosophila melanogaster GN=l(2)35Bg	sp|Q9V3Y2|DRE2_DROME	27 kDa		unknown	0	1	1	0	0	3	0	1	0	0	0	0	0	0	0	0	0	0	0	0
941	TRUE	Empty	Apoptosis inhibitor 5 homolog OS=Drosophila melanogaster GN=Aac11	sp|Q9V431|API5_DROME	60 kDa		unknown	0	0	0	0	0	2	0	2	2	1	0	0	0	0	0	1	0	0	0	0
942	TRUE	Empty	Uncharacterized protein CG10915 OS=Drosophila melanogaster GN=CG10915	sp|Q8SX68|Y0915_DROME	65 kDa		unknown	0	0	0	0	0	0	0	0	1	0	0	0	0	0	0	2	0	0	0	0
943	TRUE	Empty	Suppressor-of-rudimentary dihydropyrimidine dehydrogenase mutant OS=Drosophila melanogaster GN=su(r)	tr|Q4TWT4|Q4TWT4_DROME	111 kDa		unknown	0	0	1	0	0	2	0	0	0	1	0	0	0	0	0	0	0	0	0	0
944	TRUE	Empty	CG41099, isoform C OS=Drosophila melanogaster GN=CG41099	tr|Q7PLP5|Q7PLP5_DROME	125 kDa		unknown	0	0	2	0	1	0	0	0	0	0	0	0	0	0	0	0	0	0	0	0
945	TRUE	Empty	Histone deacetylase Rpd3 OS=Drosophila melanogaster GN=Rpd3	sp|Q94517|HDAC1_DROME	58 kDa		unknown	0	0	0	0	1	1	0	1	2	1	0	0	0	0	0	0	0	0	0	0
946	TRUE	Empty	WD repeat-containing protein mio OS=Drosophila melanogaster GN=mio	sp|Q9VQ89|MIO_DROME	99 kDa		unknown	0	0	0	1	1	1	0	1	1	0	0	0	0	0	0	1	1	1	1	0
947	TRUE	Empty	39S ribosomal protein L19, mitochondrial OS=Drosophila melanogaster GN=mRpL19	sp|Q9VHN6|RM19_DROME	36 kDa		unknown	2	1	0	0	0	1	0	1	0	1	0	0	0	0	0	0	1	0	2	2
948	TRUE	Empty	Cluster of F-actin-capping protein subunit alpha OS=Drosophila melanogaster GN=cpa (sp|Q9W2N0|CAPZA_DROME)	sp|Q9W2N0|CAPZA_DROME [2]	33 kDa	TRUE	unknown	0	3	2	3	2	2	1	3	2	3	7	9	3	1	2	3	0	1	1	0
948.1	TRUE	Empty	F-actin-capping protein subunit alpha OS=Drosophila melanogaster GN=cpa	sp|Q9W2N0|CAPZA_DROME	33 kDa	TRUE	unknown	0	3	2	3	2	2	1	3	2	3	0	0	3	1	2	3	0	1	1	0
948.2	TRUE	Empty	F-actin-capping protein subunit alpha OS=Drosophila melanogaster GN=cpa	CAPZA_DROME	33 kDa	TRUE	unknown	0	0	0	0	0	0	0	0	0	0	7	9	0	0	0	0	0	0	0	0
949	TRUE	Empty	Cluster of Unc-115, isoform B OS=Drosophila melanogaster GN=unc-115 (tr|Q8INN5|Q8INN5_DROME)	tr|Q8INN5|Q8INN5_DROME [2]	82 kDa	TRUE	unknown	0	0	2	0	3	0	2	0	0	0	4	3	0	0	0	0	0	0	0	0
949.1	TRUE	Empty	Unc-115, isoform B OS=Drosophila melanogaster GN=unc-115	tr|Q8INN5|Q8INN5_DROME	82 kDa	TRUE	unknown	0	0	2	0	2	0	2	0	0	0	0	0	0	0	0	0	0	0	0	0
949.2	TRUE	Empty	CG31352, isoform C OS=Drosophila melanogaster GN=CG31352	E1JIH2_DROME (+1)	93 kDa	TRUE	unknown	0	0	0	0	0	0	0	0	0	0	4	3	0	0	0	0	0	0	0	0
949.3	TRUE	Empty	CG31352, isoform C OS=Drosophila melanogaster GN=CG31352	tr|E1JIH2|E1JIH2_DROME (+1)	93 kDa	TRUE	unknown	0	0	2	0	3	0	2	0	0	0	0	0	0	0	0	0	0	0	0	0
950	TRUE	Empty	CG32549, isoform B OS=Drosophila melanogaster GN=CG32549-RF	tr|Q7KUW2|Q7KUW2_DROME	70 kDa		unknown	0	0	0	0	0	3	0	3	2	2	0	0	0	0	0	0	0	0	0	0
951	TRUE	Empty	CG5594, isoform B OS=Drosophila melanogaster GN=kcc	tr|Q8MKK5|Q8MKK5_DROME	114 kDa		unknown	0	0	0	0	0	1	0	1	0	2	0	0	0	0	0	3	0	0	0	0
952	TRUE	Empty	LD46360p OS=Drosophila melanogaster GN=hkl	tr|Q8MRH4|Q8MRH4_DROME	66 kDa		unknown	2	1	0	0	0	0	0	0	1	0	0	0	0	0	0	0	0	0	0	0
953	TRUE	Empty	Mec2 OS=Drosophila melanogaster GN=Mec2	tr|Q9VWL0|Q9VWL0_DROME	39 kDa	TRUE	unknown	0	0	0	1	0	0	1	0	1	0	0	0	0	0	0	0	0	0	0	0
954	TRUE	Empty	AT18092p OS=Drosophila melanogaster GN=CG6084	tr|Q8IQF8|Q8IQF8_DROME	40 kDa		unknown	0	0	1	0	0	0	1	0	0	0	0	0	0	0	2	0	1	0	0	0
955	TRUE	Empty	(Bos taurus) 12 kDa protein	IPI:CON_00697412.1|ENSEMBL:ENSBTAP00000014147	12 kDa	TRUE	unknown	1	0	0	0	0	0	0	0	0	0	0	0	1	1	1	1	1	0	0	0
956	TRUE	Empty	RE26756p OS=Drosophila melanogaster GN=TSG101	tr|Q8MQZ0|Q8MQZ0_DROME	27 kDa		unknown	0	0	1	1	1	0	1	1	1	1	0	0	0	1	1	1	0	0	0	0
957	TRUE	Empty	Ubiquitin-like protein activating enzyme OS=Drosophila melanogaster GN=Uba2	tr|Q7KJV6|Q7KJV6_DROME	78 kDa		unknown	0	0	0	0	0	0	0	2	0	0	0	0	0	0	0	0	0	0	0	0
958	TRUE	Empty	Peptidyl-prolyl cis-trans isomerase OS=Drosophila melanogaster GN=CG17266	tr|Q4V5H1|Q4V5H1_DROME	20 kDa		unknown	1	1	1	0	1	1	0	1	0	1	0	0	0	0	0	1	1	0	0	1
959	TRUE	Empty	CG9547 OS=Drosophila melanogaster GN=CG9547	tr|Q9VMC6|Q9VMC6_DROME	46 kDa		unknown	0	0	2	0	1	1	1	0	1	0	0	0	0	0	0	0	0	0	0	0
960	TRUE	Empty	CG13551, isoform A OS=Drosophila melanogaster GN=CG13551	tr|Q0E8X8|Q0E8X8_DROME	12 kDa		unknown	0	0	0	0	0	0	0	0	0	0	0	0	0	0	0	1	1	0	0	0
961	TRUE	Empty	Cluster of SD19562p OS=Drosophila melanogaster GN=mRpL3 (tr|Q8MRV7|Q8MRV7_DROME)	tr|Q8MRV7|Q8MRV7_DROME	41 kDa	TRUE	unknown	4	0	0	0	0	1	0	1	2	1	0	0	0	0	0	0	1	0	2	1
961.1	TRUE	Empty	SD19562p OS=Drosophila melanogaster GN=mRpL3	tr|Q8MRV7|Q8MRV7_DROME	41 kDa	TRUE	unknown	4	0	0	0	0	1	0	1	2	1	0	0	0	0	0	0	1	0	2	1
962	TRUE	Empty	Cluster of CG4612 OS=Drosophila melanogaster GN=CG4612 (tr|Q9W158|Q9W158_DROME)	tr|Q9W158|Q9W158_DROME	34 kDa	TRUE	unknown	4	0	1	1	1	0	0	0	0	1	0	0	2	2	0	0	0	0	0	2
962.1	TRUE	Empty	CG4612 OS=Drosophila melanogaster GN=CG4612	tr|Q9W158|Q9W158_DROME	34 kDa	TRUE	unknown	4	0	1	1	1	0	0	0	0	1	0	0	2	2	0	0	0	0	0	2
963	TRUE	Empty	Cluster of CG6701 OS=Drosophila melanogaster GN=CG6701 (tr|A1Z9K0|A1Z9K0_DROME)	tr|A1Z9K0|A1Z9K0_DROME	142 kDa	TRUE	unknown	0	0	2	1	1	0	1	0	0	1	0	0	0	0	0	0	0	0	0	0
963.1	TRUE	Empty	CG6701 OS=Drosophila melanogaster GN=CG6701	tr|A1Z9K0|A1Z9K0_DROME	142 kDa	TRUE	unknown	0	0	2	1	1	0	1	0	0	1	0	0	0	0	0	0	0	0	0	0
964	TRUE	Empty	Replication factor C subunit 2 OS=Drosophila melanogaster GN=RfC4	sp|P53034|RFC2_DROME	37 kDa		unknown	0	0	0	0	0	1	0	1	0	0	0	0	0	0	0	0	0	0	0	0
965	TRUE	Empty	Protein kibra OS=Drosophila melanogaster GN=Kibra	sp|Q9VFG8|KIBRA_DROME	144 kDa	TRUE	unknown	0	0	0	0	1	0	0	0	0	0	0	0	0	0	0	0	0	0	0	0
966	TRUE	Empty	CG17754, isoform A OS=Drosophila melanogaster GN=CG17754	tr|Q7K0L2|Q7K0L2_DROME	72 kDa		unknown	1	0	0	0	0	0	0	0	0	0	0	0	0	0	0	0	0	0	0	4
967	TRUE	Empty	CG10126, isoform B OS=Drosophila melanogaster GN=CG10126-RB	tr|Q86PF4|Q86PF4_DROME	26 kDa		unknown	0	0	0	1	0	0	0	1	0	0	0	0	0	0	0	0	4	0	2	1
969	TRUE	Empty	Dak1 protein OS=Drosophila melanogaster GN=Dak1	tr|Q9TW62|Q9TW62_DROME	22 kDa		unknown	0	5	1	0	1	1	1	0	0	0	0	0	0	0	0	1	1	0	0	0
970	TRUE	Empty	LD25118p OS=Drosophila melanogaster GN=mRpL37	tr|Q9VGW9|Q9VGW9_DROME	46 kDa		unknown	1	0	0	0	1	1	0	1	1	0	0	0	0	0	0	0	0	0	0	0
971	TRUE	Empty	Ras-related protein Ral-a OS=Drosophila melanogaster GN=Rala	sp|P48555|RALA_DROME	23 kDa		unknown	0	0	0	0	0	1	0	1	0	0	0	0	0	0	0	0	0	0	0	0
973	TRUE	Empty	CG12909 OS=Drosophila melanogaster GN=CG12909	tr|Q7K0D3|Q7K0D3_DROME	32 kDa		unknown	0	0	0	1	1	1	0	1	0	1	0	0	0	0	2	1	0	0	0	0
974	TRUE	Empty	CG15220 OS=Drosophila melanogaster GN=CG15220	tr|Q9VYW3|Q9VYW3_DROME	12 kDa		unknown	0	0	1	1	0	1	0	2	2	0	0	0	0	0	0	0	0	0	0	1
975	TRUE	Empty	ADP-ribosylation factor-like protein 8 OS=Drosophila melanogaster GN=Gie	sp|Q9VHV5|ARL8_DROME	21 kDa		unknown	0	0	0	1	0	0	1	0	0	0	0	0	0	0	1	2	1	1	1	1
976	TRUE	Empty	Barrier-to-autointegration factor OS=Drosophila melanogaster GN=baf	sp|Q9VLU0|BAF_DROME	10 kDa		unknown	0	0	1	1	1	0	0	0	0	1	0	0	1	0	2	0	0	0	0	2
977	TRUE	Empty	Mitochondrial ribosomal protein S21 OS=Drosophila melanogaster GN=mRpS21	tr|Q8I0J3|Q8I0J3_DROME	11 kDa		unknown	3	0	0	1	0	0	0	0	0	0	0	0	3	1	0	0	0	0	0	1
978	TRUE	Empty	CG3756 OS=Drosophila melanogaster GN=CG3756	tr|Q9VMX3|Q9VMX3_DROME	38 kDa		unknown	0	0	1	2	2	0	1	0	0	0	0	0	0	0	1	0	0	0	0	0
979	TRUE	Empty	Ras-like GTP-binding protein Rho1 OS=Drosophila melanogaster GN=Rho1	sp|P48148|RHO1_DROME (+1)	22 kDa		unknown	0	0	0	0	0	0	0	0	0	1	0	0	0	0	0	0	0	0	0	0
981	TRUE	Empty	Probable N-acetyltransferase san OS=Drosophila melanogaster GN=san	sp|Q9NHD5|SAN_DROME	21 kDa		unknown	0	0	0	0	0	1	1	1	0	0	0	0	0	0	0	0	0	0	0	0
982	TRUE	Empty	Putative uncharacterized protein OS=Drosophila melanogaster GN=CG7261	tr|Q7KN66|Q7KN66_DROME	67 kDa		unknown	0	1	0	0	0	0	0	1	0	0	0	0	0	0	1	1	0	0	0	0
983	TRUE	Empty	CG8507 OS=Drosophila melanogaster GN=CG8507	tr|Q9VH64|Q9VH64_DROME	45 kDa		unknown	0	0	0	1	0	2	0	2	1	2	0	0	1	0	0	0	0	0	1	0
984	TRUE	Empty	Gryzun, isoform B OS=Drosophila melanogaster GN=gry	tr|Q8IRE3|Q8IRE3_DROME	149 kDa		unknown	0	0	1	0	1	0	0	0	0	0	0	0	0	0	0	2	0	0	0	0
985	TRUE	Empty	Protein NASP homolog OS=Drosophila melanogaster GN=CG8223	sp|Q9I7K6|NASP_DROME	52 kDa		unknown	0	0	0	0	0	0	0	2	1	0	0	0	0	0	0	1	0	0	0	0
988	TRUE	Empty	CG6782, isoform A OS=Drosophila melanogaster GN=sea	tr|Q7KSQ0|Q7KSQ0_DROME	34 kDa		unknown	0	1	1	0	0	1	1	1	1	0	0	0	0	0	1	1	0	0	0	0
989	TRUE	Empty	Cluster of GH13992p OS=Drosophila melanogaster GN=shrb (tr|Q8T0Q4|Q8T0Q4_DROME)	tr|Q8T0Q4|Q8T0Q4_DROME [2]	25 kDa	TRUE	unknown	0	5	1	2	1	2	2	2	1	2	6	6	4	0	1	1	0	0	0	0
989.1	TRUE	Empty	GH13992p OS=Drosophila melanogaster GN=shrb	tr|Q8T0Q4|Q8T0Q4_DROME	25 kDa	TRUE	unknown	0	5	1	2	1	2	2	2	1	2	0	0	4	0	1	1	0	0	0	0
989.2	TRUE	Empty	GH13992p OS=Drosophila melanogaster GN=shrb	Q8T0Q4_DROME	25 kDa	TRUE	unknown	0	0	0	0	0	0	0	0	0	0	6	6	0	0	0	0	0	0	0	0
990	TRUE	Empty	Cluster of Mitochondrial ribosomal protein L43 OS=Drosophila melanogaster GN=mRpL43 (tr|Q9W1L1|Q9W1L1_DROME)	tr|Q9W1L1|Q9W1L1_DROME	22 kDa	TRUE	unknown	2	0	0	1	0	1	0	1	1	0	0	0	2	1	0	1	0	1	0	2
990.1	TRUE	Empty	Mitochondrial ribosomal protein L43 OS=Drosophila melanogaster GN=mRpL43	tr|Q9W1L1|Q9W1L1_DROME	22 kDa	TRUE	unknown	2	0	0	1	0	1	0	1	1	0	0	0	2	1	0	1	0	1	0	2
991	TRUE	Empty	Cluster of Glutathione S transferase D9 OS=Drosophila melanogaster GN=GstD9 (tr|Q9VGA0|Q9VGA0_DROME)	tr|Q9VGA0|Q9VGA0_DROME	25 kDa	TRUE	unknown	0	0	2	0	0	1	1	0	1	1	0	0	0	0	0	1	0	0	0	0
991.1	TRUE	Empty	Glutathione S transferase D9 OS=Drosophila melanogaster GN=GstD9	tr|Q9VGA0|Q9VGA0_DROME	25 kDa	TRUE	unknown	0	0	1	0	0	0	0	0	0	0	0	0	0	0	0	0	0	0	0	0
991.2	TRUE	Empty	Glutathione S-transferase D4 OS=Drosophila melanogaster GN=GstD4	sp|Q9VG96|GSTT4_DROME	25 kDa	TRUE	unknown	0	0	1	0	0	1	1	0	1	1	0	0	0	0	0	1	0	0	0	0
992	TRUE	Empty	Protein bag-of-marbles OS=Drosophila melanogaster GN=bam	sp|P22745|BAM_DROME	50 kDa		unknown	0	0	3	5	1	0	3	0	0	0	0	0	0	0	4	1	0	0	0	0
993	TRUE	Empty	Membrane-associated protein Hem OS=Drosophila melanogaster GN=Hem	sp|P55162|HEM_DROME	129 kDa		unknown	0	0	0	0	0	3	0	1	1	0	0	0	0	0	0	0	0	0	0	1
994	TRUE	Empty	COP9 signalosome complex subunit 3 OS=Drosophila melanogaster GN=CSN3	sp|Q8SYG2|CSN3_DROME	51 kDa		unknown	0	0	0	0	0	1	0	1	0	1	0	0	0	0	0	2	0	0	0	0
995	TRUE	Empty	Apoptosis-linked gene-2, isoform D OS=Drosophila melanogaster GN=Alg-2	tr|Q7PLT5|Q7PLT5_DROME	26 kDa		unknown	0	0	0	1	0	0	0	0	3	0	0	0	0	1	0	0	0	0	0	0
996	TRUE	Empty	AP-50, isoform A OS=Drosophila melanogaster GN=AP-50	tr|O62530|O62530_DROME	50 kDa		unknown	0	0	0	0	0	0	0	0	0	0	0	0	0	0	0	1	0	0	0	0
997	TRUE	Empty	Replication factor C 38kD subunit OS=Drosophila melanogaster GN=RfC38	tr|Q9U9Q1|Q9U9Q1_DROME	41 kDa		unknown	0	0	0	0	0	0	0	0	0	0	0	0	0	0	2	1	0	0	0	0
998	TRUE	Empty	Pescadillo homolog OS=Drosophila melanogaster GN=CG4364	sp|Q9VL96|PESC_DROME	74 kDa		unknown	0	0	1	1	1	1	1	1	1	2	0	0	0	0	0	1	0	0	0	0
999	TRUE	Empty	CG8939 OS=Drosophila melanogaster GN=CG8939	tr|Q9VXK5|Q9VXK5_DROME	93 kDa		unknown	0	0	0	1	0	1	2	1	2	1	0	0	0	0	1	1	0	0	0	0
1000	TRUE	Empty	CG2186 OS=Drosophila melanogaster GN=CG2186	tr|Q9VZ60|Q9VZ60_DROME	123 kDa	TRUE	unknown	2	0	0	0	0	0	0	0	0	0	0	0	1	0	0	0	0	0	0	0
1003	TRUE	Empty	Probable dynactin subunit 2 OS=Drosophila melanogaster GN=Dmn	sp|Q7K2D2|DCTN2_DROME	42 kDa		unknown	0	3	0	0	0	0	0	0	0	0	0	0	0	0	0	0	1	0	1	0
1004	TRUE	Empty	DREF transcription factor OS=Drosophila melanogaster GN=Dref	tr|O96083|O96083_DROME	81 kDa	TRUE	unknown	0	0	0	0	0	0	0	0	0	0	0	0	0	0	0	1	0	0	0	0
1005	TRUE	Empty	Transport and golgi organization 5, isoform B OS=Drosophila melanogaster GN=Tango5	tr|Q7KVQ7|Q7KVQ7_DROME	48 kDa		unknown	1	0	0	0	0	0	0	0	0	0	0	0	0	0	0	0	0	0	0	0
1006	TRUE	Empty	Chmp1 OS=Drosophila melanogaster GN=Chmp1	tr|Q95SH2|Q95SH2_DROME	22 kDa		unknown	0	0	0	0	0	0	0	0	0	0	0	0	1	0	0	0	0	0	0	0
1007	TRUE	Empty	Syntaxin-5 OS=Drosophila melanogaster GN=Syx5	sp|Q24509|STX5_DROME	52 kDa		unknown	0	0	1	1	1	2	0	2	1	1	0	0	0	0	0	0	0	0	0	0
1008	TRUE	Empty	RNA-binding protein pno1 OS=Drosophila melanogaster GN=l(1)G0004	sp|Q9VR89|PNO1_DROME	27 kDa		unknown	0	0	1	1	2	1	0	1	1	0	0	0	0	0	2	1	0	0	0	0
1009	TRUE	Empty	NEDD8-conjugating enzyme Ubc12 OS=Drosophila melanogaster GN=CG7375	sp|Q9VSF3|UBC12_DROME	21 kDa		unknown	0	0	2	0	1	0	1	0	0	0	0	0	0	0	0	0	0	0	0	0
1010	TRUE	Empty	CG5554 OS=Drosophila melanogaster GN=CG5554	tr|Q9W1I7|Q9W1I7_DROME	36 kDa		unknown	0	0	0	0	0	1	0	1	0	1	0	0	0	0	0	1	0	0	0	0
1011	TRUE	Empty	Mediator of RNA polymerase II transcription subunit 19 OS=Drosophila melanogaster GN=MED19	sp|Q9VVL6|MED19_DROME	35 kDa		unknown	0	0	0	0	0	1	0	1	2	1	0	0	0	0	0	1	1	0	0	1
1012	TRUE	Empty	CG31729, isoform A OS=Drosophila melanogaster GN=CG31729	tr|Q9VK04|Q9VK04_DROME	123 kDa		unknown	0	0	0	0	0	0	0	0	0	0	0	0	0	0	0	1	0	0	0	0
1013	TRUE	Empty	Cluster of Pterin-4-alpha-carbinolamine dehydratase OS=Drosophila melanogaster GN=Pcd (sp|O76454|PHS_DROME)	sp|O76454|PHS_DROME	21 kDa	TRUE	unknown	1	1	2	2	3	2	1	2	2	2	1	1	5	3	1	1	3	3	4	1
1013.1	TRUE	Empty	Pterin-4-alpha-carbinolamine dehydratase OS=Drosophila melanogaster GN=Pcd	sp|O76454|PHS_DROME	21 kDa	TRUE	unknown	1	1	2	2	3	2	1	2	2	2	0	0	5	3	1	1	3	3	4	1
1013.2	TRUE	Empty	Pterin-4-alpha-carbinolamine dehydratase OS=Drosophila melanogaster GN=Pcd	PHS_DROME	21 kDa	TRUE	unknown	0	0	0	0	0	0	0	0	0	0	1	1	0	0	0	0	0	0	0	0
1015	TRUE	Empty	Cluster of Tequila, isoform E OS=Drosophila melanogaster GN=Tequila (tr|E1JI93|E1JI93_DROME)	tr|E1JI93|E1JI93_DROME [2]	179 kDa	TRUE	unknown	0	0	0	0	0	0	0	0	0	0	0	0	5	0	0	0	0	0	0	0
1015.1	TRUE	Empty	Tequila, isoform E OS=Drosophila melanogaster GN=Tequila	tr|E1JI93|E1JI93_DROME	179 kDa	TRUE	unknown	0	0	0	0	0	0	0	0	0	0	0	0	3	0	0	0	0	0	0	0
1015.2	TRUE	Empty	Tequila, isoform D OS=Drosophila melanogaster GN=Tequila	tr|Q8IQB8|Q8IQB8_DROME	160 kDa	TRUE	unknown	0	0	0	0	0	0	0	0	0	0	0	0	2	0	0	0	0	0	0	0
1016	TRUE	Empty	Protein will die slowly OS=Drosophila melanogaster GN=wds	sp|Q9V3J8|WDS_DROME	39 kDa		unknown	0	0	2	3	2	1	1	0	1	0	0	0	0	0	0	0	0	0	0	4
1019	TRUE	Empty	Protein hook OS=Drosophila melanogaster GN=hk	sp|Q24185|HOOK_DROME	77 kDa		unknown	0	0	0	0	0	1	0	2	2	1	0	0	0	0	0	0	0	0	0	0
1021	TRUE	Empty	CG7324 OS=Drosophila melanogaster GN=CG7324	tr|Q9VP46|Q9VP46_DROME	147 kDa		unknown	0	0	1	0	0	0	0	0	1	1	0	0	0	0	0	2	0	0	0	0
1022	TRUE	Empty	Basigin, isoform G OS=Drosophila melanogaster GN=Bsg	tr|Q7KTJ7|Q7KTJ7_DROME	71 kDa		unknown	0	0	0	0	0	2	0	2	1	0	0	0	0	0	0	0	0	0	0	0
1023	TRUE	Empty	(Bos taurus) Similar to Immunoglobulin lambda-like polypeptide 1	IPI:CON_00691861.2|TREMBL:Q1RMN8	25 kDa	TRUE	unknown	0	0	0	0	0	0	0	0	0	0	0	0	1	0	1	1	1	0	1	0
1024	TRUE	Empty	CG4729, isoform D OS=Drosophila melanogaster GN=CG4729	tr|Q961F9|Q961F9_DROME	16 kDa		unknown	0	0	1	1	1	1	1	1	1	1	0	0	0	0	0	2	0	0	0	0
1026	TRUE	Empty	Endo/exonuclease Mre11 OS=Drosophila melanogaster GN=mre11	tr|Q9XYZ4|Q9XYZ4_DROME	69 kDa		unknown	0	0	0	0	1	1	0	1	1	1	0	0	0	0	0	0	0	0	0	0
1027	TRUE	Empty	Cluster of LD33485p OS=Drosophila melanogaster GN=mRpL4 (tr|Q9V3D0|Q9V3D0_DROME)	tr|Q9V3D0|Q9V3D0_DROME	33 kDa	TRUE	unknown	6	0	0	0	0	1	0	0	0	1	0	1	6	1	0	0	1	0	0	1
1027.1	TRUE	Empty	LD33485p OS=Drosophila melanogaster GN=mRpL4	tr|Q9V3D0|Q9V3D0_DROME	33 kDa	TRUE	unknown	6	0	0	0	0	1	0	0	0	1	0	0	6	1	0	0	1	0	0	1
1027.2	TRUE	Empty	LD33485p OS=Drosophila melanogaster GN=mRpL4	Q9V3D0_DROME	33 kDa	TRUE	unknown	0	0	0	0	0	0	0	0	0	0	0	1	0	0	0	0	0	0	0	0
1028	TRUE	Empty	Isoform 1 of Protein yorkie OS=Drosophila melanogaster GN=yki	sp|Q45VV3-1|YORKI_DROME	46 kDa		unknown	0	0	0	0	0	0	0	1	1	0	0	0	0	0	0	1	0	0	0	0
1029	TRUE	Empty	Bifocal OS=Drosophila melanogaster GN=bif	tr|O16125|O16125_DROME	118 kDa	TRUE	unknown	0	6	0	0	0	0	0	0	0	0	0	0	0	0	0	0	0	0	0	0
1030	TRUE	Empty	Probable methylcrotonoyl-CoA carboxylase beta chain, mitochondrial OS=Drosophila melanogaster GN=l(2)04524	sp|Q9V9A7|MCCB_DROME	63 kDa		unknown	0	0	1	0	0	0	0	0	1	0	0	0	0	0	0	0	0	0	0	0
1031	TRUE	Empty	U1 small nuclear ribonucleoprotein A OS=Drosophila melanogaster GN=snf	sp|P43332|SNRPA_DROME	25 kDa		unknown	1	0	0	1	0	0	0	0	1	0	0	0	2	0	0	0	0	0	0	0
1032	TRUE	Empty	SMC2 OS=Drosophila melanogaster GN=SMC2	tr|Q7KK96|Q7KK96_DROME	134 kDa	TRUE	unknown	0	0	0	0	0	0	0	0	0	0	0	0	0	0	0	1	0	0	0	0
1033	TRUE	Empty	RE50350p OS=Drosophila melanogaster GN=eIF4AIII	tr|Q8SXH3|Q8SXH3_DROME	46 kDa	TRUE	unknown	1	2	3	2	2	2	3	2	3	3	0	0	3	1	2	2	2	1	1	1
1034	TRUE	Empty	Cluster of Actin-related protein 3 OS=Drosophila melanogaster GN=Arp66B (sp|P32392|ARP3_DROME)	sp|P32392|ARP3_DROME [2]	47 kDa	TRUE	unknown	0	7	3	3	6	2	1	3	2	0	8	6	7	0	3	3	1	0	0	0
1034.1	TRUE	Empty	Actin-related protein 3 OS=Drosophila melanogaster GN=Arp66B	sp|P32392|ARP3_DROME	47 kDa	TRUE	unknown	0	7	3	3	6	2	1	3	2	0	0	0	7	0	3	3	1	0	0	0
1034.2	TRUE	Empty	Actin-related protein 3 OS=Drosophila melanogaster GN=Arp66B	ARP3_DROME	47 kDa	TRUE	unknown	0	0	0	0	0	0	0	0	0	0	8	6	0	0	0	0	0	0	0	0
1035	TRUE	Empty	Cluster of Protein PTCD3 homolog, mitochondrial OS=Drosophila melanogaster GN=CG4679 (sp|A1Z9A8|PTCD3_DROME)	sp|A1Z9A8|PTCD3_DROME [2]	74 kDa	TRUE	unknown	7	0	1	1	2	0	0	1	2	0	2	3	8	8	1	1	0	1	1	1
1035.1	TRUE	Empty	Protein PTCD3 homolog, mitochondrial OS=Drosophila melanogaster GN=CG4679	sp|A1Z9A8|PTCD3_DROME	74 kDa	TRUE	unknown	7	0	1	1	2	0	0	1	2	0	0	0	8	8	1	1	0	1	1	1
1035.2	TRUE	Empty	Protein PTCD3 homolog, mitochondrial OS=Drosophila melanogaster GN=CG4679	PTCD3_DROME	74 kDa	TRUE	unknown	0	0	0	0	0	0	0	0	0	0	2	3	0	0	0	0	0	0	0	0
1036	TRUE	Empty	Cluster of CG5746, isoform C OS=Drosophila melanogaster GN=CG5746 (tr|Q8IGI0|Q8IGI0_DROME)	tr|Q8IGI0|Q8IGI0_DROME	49 kDa	TRUE	unknown	3	3	0	0	0	0	0	0	0	0	2	2	3	2	0	0	2	3	2	3
1036.1	TRUE	Empty	CG5746, isoform C OS=Drosophila melanogaster GN=CG5746	tr|Q8IGI0|Q8IGI0_DROME	49 kDa	TRUE	unknown	3	3	0	0	0	0	0	0	0	0	0	0	3	2	0	0	2	3	2	3
1036.2	TRUE	Empty	CG5746, isoform C OS=Drosophila melanogaster GN=CG5746	Q8IGI0_DROME	49 kDa	TRUE	unknown	0	0	0	0	0	0	0	0	0	0	2	2	0	0	0	0	0	0	0	0
1037	TRUE	Empty	Cluster of Quaking related 54B, isoform C OS=Drosophila melanogaster GN=qkr54B (tr|A1ZAT7|A1ZAT7_DROME)	tr|A1ZAT7|A1ZAT7_DROME [2]	43 kDa	TRUE	unknown	14	6	0	0	0	0	0	0	0	0	1	2	6	7	0	0	0	2	1	8
1037.1	TRUE	Empty	Quaking related 54B, isoform C OS=Drosophila melanogaster GN=qkr54B	tr|A1ZAT7|A1ZAT7_DROME	43 kDa	TRUE	unknown	14	6	0	0	0	0	0	0	0	0	0	0	6	7	0	0	0	2	1	8
1037.2	TRUE	Empty	Quaking related 54B, isoform C OS=Drosophila melanogaster GN=qkr54B	A1ZAT7_DROME	43 kDa	TRUE	unknown	0	0	0	0	0	0	0	0	0	0	1	2	0	0	0	0	0	0	0	0
1038	TRUE	Empty	Cluster of GH07821p OS=Drosophila melanogaster GN=mRpS22 (tr|Q9VAY9|Q9VAY9_DROME)	tr|Q9VAY9|Q9VAY9_DROME [2]	46 kDa	TRUE	unknown	7	0	1	2	1	1	1	1	1	0	0	0	7	3	1	0	0	0	0	0
1038.1	TRUE	Empty	GH07821p OS=Drosophila melanogaster GN=mRpS22	tr|Q9VAY9|Q9VAY9_DROME	46 kDa	TRUE	unknown	7	0	1	2	1	1	1	1	1	0	0	0	7	3	1	0	0	0	0	0
1039	TRUE	Empty	Cluster of RE25460p OS=Drosophila melanogaster GN=Vha100-1 (tr|Q6NLA3|Q6NLA3_DROME)	tr|Q6NLA3|Q6NLA3_DROME	97 kDa	TRUE	unknown	0	0	1	1	1	0	1	1	0	1	0	0	0	0	0	0	0	0	0	0
1039.1	TRUE	Empty	RE25460p OS=Drosophila melanogaster GN=Vha100-1	tr|Q6NLA3|Q6NLA3_DROME	97 kDa	TRUE	unknown	0	0	1	1	1	0	1	1	0	1	0	0	0	0	0	0	0	0	0	0
1039.2	TRUE	Empty	RE14149p OS=Drosophila melanogaster GN=Vha100-1	tr|Q86M57|Q86M57_DROME	95 kDa	TRUE	unknown	0	0	1	1	1	0	1	1	0	1	0	0	0	0	0	0	0	0	0	0
1041	TRUE	Empty	Splicing factor U2af 38 kDa subunit OS=Drosophila melanogaster GN=U2af38	sp|Q94535|U2AF1_DROME	30 kDa		unknown	1	0	0	0	0	0	0	0	0	0	0	0	1	0	0	0	0	0	0	0
1042	TRUE	Empty	Coro, isoform A OS=Drosophila melanogaster GN=coro	tr|Q7JVY0|Q7JVY0_DROME	57 kDa		unknown	0	2	0	0	0	0	0	2	0	0	0	0	0	0	0	0	0	0	0	0
1043	TRUE	Empty	GH20168p OS=Drosophila melanogaster GN=CG6045	tr|Q8SXA6|Q8SXA6_DROME	113 kDa	TRUE	unknown	0	0	1	0	3	0	2	0	0	0	0	0	0	0	0	0	0	0	0	0
1045	TRUE	Empty	Nucleoside diphosphate kinase OS=Drosophila melanogaster GN=awd	sp|P08879|NDKA_DROME	17 kDa		unknown	0	0	0	2	0	0	1	0	2	0	0	0	2	0	1	0	0	0	0	0
1046	TRUE	Empty	GH05406p OS=Drosophila melanogaster GN=mRpS30	tr|Q9VXP3|Q9VXP3_DROME	65 kDa		unknown	0	0	0	2	0	1	1	1	1	2	0	0	0	0	0	0	0	0	0	0
1047	TRUE	Empty	Protein LST8 homolog OS=Drosophila melanogaster GN=CG3004	sp|Q9W328|LST8_DROME	35 kDa		unknown	0	0	2	2	2	0	1	0	0	0	0	0	0	0	2	1	0	0	0	0
1048	TRUE	Empty	CG5885 OS=Drosophila melanogaster GN=BEST:CK01296	tr|Q9VL69|Q9VL69_DROME	22 kDa		unknown	0	0	1	0	0	1	1	1	1	1	0	0	0	0	0	0	0	0	0	0
1049	TRUE	Empty	SelT-like protein OS=Drosophila melanogaster GN=CG3887	sp|Q9VMV6|SELT_DROME	22 kDa		unknown	0	0	0	1	0	0	0	0	0	0	0	0	0	0	1	0	0	0	0	0
1050	TRUE	Empty	Ankyrin, isoform A OS=Drosophila melanogaster GN=Ank	tr|Q0KIE7|Q0KIE7_DROME	170 kDa	TRUE	unknown	0	0	0	0	0	0	0	0	0	0	0	0	0	0	0	1	0	0	0	0
1051	TRUE	Empty	ABCB7, isoform C OS=Drosophila melanogaster GN=ABCB7	tr|Q7KVA9|Q7KVA9_DROME	66 kDa	TRUE	unknown	0	0	0	0	1	0	0	0	1	0	0	0	0	0	0	0	0	0	0	0
1052	TRUE	Empty	(Bos taurus) Hemoglobin subunit alpha	IPI:CON_00710783.2|SWISS-PROT:P01966	15 kDa		unknown	1	0	0	0	0	0	0	0	0	0	0	0	0	2	0	0	1	1	1	1
1054	TRUE	Empty	CG34349, isoform B OS=Drosophila melanogaster GN=CG34349	tr|A8JRA6|A8JRA6_DROME	127 kDa		unknown	0	0	0	1	0	0	0	0	0	0	0	0	0	0	0	0	0	0	0	0
1055	TRUE	Empty	MCM3 OS=Drosophila melanogaster GN=Mcm3	tr|P91675|P91675_DROME	91 kDa		unknown	0	0	0	0	0	0	0	0	1	0	0	0	0	0	2	1	0	0	0	0
1056	TRUE	Empty	CG6287 OS=Drosophila melanogaster GN=CG6287	tr|Q9VKI8|Q9VKI8_DROME	35 kDa		unknown	0	3	0	0	0	0	0	0	0	0	0	0	0	0	0	0	0	0	0	0
1057	TRUE	Empty	CG17068 OS=Drosophila melanogaster GN=CG17068	tr|Q9VR80|Q9VR80_DROME	76 kDa	TRUE	unknown	0	0	3	2	2	0	1	0	0	0	0	0	0	0	0	0	0	0	0	0
1058	TRUE	Empty	SD08329p OS=Drosophila melanogaster GN=hipk	tr|Q95TG3|Q95TG3_DROME	117 kDa		unknown	0	0	2	1	3	0	0	0	0	0	0	0	0	0	2	0	0	0	0	0
1059	TRUE	Empty	Glutathione S transferase E6 OS=Drosophila melanogaster GN=GstE6	tr|A1ZB71|A1ZB71_DROME	25 kDa	TRUE	unknown	0	0	0	1	0	0	0	0	0	1	0	0	0	0	2	0	0	0	0	0
1060	TRUE	Empty	U1 small nuclear ribonucleoprotein 70 kDa OS=Drosophila melanogaster GN=snRNP70K	sp|P17133|RU17_DROME	53 kDa		unknown	0	0	0	0	0	2	0	2	1	1	0	0	0	0	0	0	0	0	0	0
1061	TRUE	Empty	eIF2B-gamma OS=Drosophila melanogaster GN=eIF2B-gamma	tr|A1ZA22|A1ZA22_DROME	51 kDa		unknown	0	0	1	0	1	0	0	0	1	0	0	0	0	0	1	0	0	0	1	1
1062	TRUE	Empty	RE73736p OS=Drosophila melanogaster GN=yu	tr|Q7KVW1|Q7KVW1_DROME	67 kDa		unknown	0	0	0	0	0	1	0	0	2	0	0	0	0	0	0	0	0	0	0	0
1063	TRUE	Empty	Rapsynoid OS=Drosophila melanogaster GN=raps	tr|Q9NFR7|Q9NFR7_DROME	71 kDa		unknown	0	0	0	0	0	1	0	0	1	0	0	0	0	0	1	0	0	0	0	0
1064	TRUE	Empty	CG17018, isoform D OS=Drosophila melanogaster GN=CG17018-RD	tr|Q7KWG9|Q7KWG9_DROME	148 kDa		unknown	0	0	0	0	2	0	1	0	0	0	0	0	0	0	0	0	0	0	0	0
1065	TRUE	Empty	Cluster of Guanine nucleotide-binding protein G(i) subunit alpha 65A OS=Drosophila melanogaster GN=G-ialpha65A (sp|P20353|GNAI_DROME)	sp|P20353|GNAI_DROME	41 kDa	TRUE	unknown	0	0	1	1	2	1	1	1	1	1	0	0	0	0	1	0	0	0	0	0
1065.1	TRUE	Empty	Guanine nucleotide-binding protein G(i) subunit alpha 65A OS=Drosophila melanogaster GN=G-ialpha65A	sp|P20353|GNAI_DROME	41 kDa	TRUE	unknown	0	0	1	1	2	1	1	1	1	1	0	0	0	0	1	0	0	0	0	0
1065.2	TRUE	Empty	Isoform B of Guanine nucleotide-binding protein G(s) subunit alpha OS=Drosophila melanogaster GN=G-salpha60A	sp|P20354-1|GNAS_DROME (+2)	45 kDa	TRUE	unknown	0	0	1	1	2	1	1	1	1	1	0	0	0	0	1	0	0	0	0	0
1065.3	TRUE	Empty	Isoform A of Guanine nucleotide-binding protein G(o) subunit alpha 47A OS=Drosophila melanogaster GN=G-oalpha47A	sp|P16378-1|GNAO_DROME (+1)	40 kDa	TRUE	unknown	0	0	1	1	2	1	1	1	1	1	0	0	0	0	1	0	0	0	0	0
1067	TRUE	Empty	UPF0428 protein CG16865 OS=Drosophila melanogaster GN=CG16865	sp|Q9V412|U428_DROME	28 kDa		unknown	2	0	0	0	0	0	0	0	0	0	0	0	1	1	0	0	1	1	2	3
1068	TRUE	Empty	LD11278p OS=Drosophila melanogaster GN=Prx2540-1	tr|A1Z892|A1Z892_DROME (+1)	25 kDa		unknown	0	0	0	2	0	0	0	0	0	0	0	0	2	0	0	0	0	0	0	0
1069	TRUE	Empty	Fatty acid (Long chain) transport protein, isoform C OS=Drosophila melanogaster GN=Fatp	tr|E1JHE4|E1JHE4_DROME	79 kDa		unknown	0	0	0	0	0	0	0	0	0	0	0	0	0	0	0	0	0	0	1	0
1070	TRUE	Empty	CG4199, isoform A OS=Drosophila melanogaster GN=CG4199	tr|O77266|O77266_DROME	61 kDa	TRUE	unknown	0	0	1	0	3	1	0	0	0	0	0	0	0	0	0	0	0	0	0	0
1071	TRUE	Empty	Valyl-tRNA synthetase, isoform A OS=Drosophila melanogaster GN=Aats-val	tr|Q0E993|Q0E993_DROME	118 kDa	TRUE	unknown	0	2	0	0	0	0	0	0	0	0	0	0	0	0	0	0	0	0	0	0
1073	TRUE	Empty	LD25575p OS=Drosophila melanogaster GN=P58IPK	tr|Q9VHA8|Q9VHA8_DROME	57 kDa		unknown	0	0	0	0	0	1	0	0	1	1	0	0	0	0	0	0	0	0	0	0
1074	TRUE	Empty	CHOp24 OS=Drosophila melanogaster GN=CHOp24	tr|Q9W4K0|Q9W4K0_DROME	23 kDa		unknown	0	0	0	0	0	1	0	0	0	0	0	0	0	0	0	0	0	0	0	0
1075	TRUE	Empty	Ribonucleoside-diphosphate reductase subunit M2 OS=Drosophila melanogaster GN=RnrS	sp|P48592|RIR2_DROME	45 kDa		unknown	0	0	0	0	0	2	0	2	3	1	0	0	0	2	0	3	0	0	0	0
1076	TRUE	Empty	Probable medium-chain specific acyl-CoA dehydrogenase, mitochondrial OS=Drosophila melanogaster GN=CG12262	sp|Q9VSA3|ACADM_DROME	46 kDa		unknown	0	0	0	0	1	0	0	0	0	0	0	0	0	0	0	0	0	0	0	0
1077	TRUE	Empty	Nuclear cap-binding protein subunit 1 OS=Drosophila melanogaster GN=Cbp80	sp|Q7K4N3|NCBP1_DROME (+1)	93 kDa		unknown	2	1	0	0	0	0	0	0	0	0	0	0	0	0	0	0	0	1	1	1
1078	TRUE	Empty	Mrj, isoform E OS=Drosophila melanogaster GN=mrj	tr|A8DYF7|A8DYF7_DROME	39 kDa		unknown	0	0	1	0	1	0	0	0	0	0	0	0	0	0	0	0	0	0	0	0
1079	TRUE	Empty	Brain tumor protein OS=Drosophila melanogaster GN=brat	sp|Q8MQJ9|BRAT_DROME	110 kDa		unknown	0	0	2	0	0	1	2	0	0	0	0	0	0	0	0	1	0	0	0	0
1080	TRUE	Empty	Sucb, isoform B OS=Drosophila melanogaster GN=Sucb	tr|Q8IQ64|Q8IQ64_DROME	13 kDa		unknown	0	0	1	0	1	0	1	0	1	1	0	0	1	1	0	0	0	1	0	1
1081	TRUE	Empty	Stromal interaction molecule homolog OS=Drosophila melanogaster GN=Stim	sp|P83094|STIM_DROME	65 kDa		unknown	0	0	0	0	0	0	0	0	0	0	0	0	0	0	0	1	0	0	0	0
1083	TRUE	Empty	ORF1 OS=Drosophila melanogaster GN=sORF	tr|Q8I7Q4|Q8I7Q4_DROME	12 kDa		unknown	1	0	0	0	0	0	0	0	0	0	0	0	1	0	1	1	0	0	0	0
1084	TRUE	Empty	Cluster of 28S ribosomal protein S15, mitochondrial OS=Drosophila melanogaster GN=bonsai (sp|Q8WTC1|RT15_DROME)	sp|Q8WTC1|RT15_DROME [2]	33 kDa	TRUE	unknown	7	0	1	1	1	1	1	1	1	2	2	1	3	0	0	0	0	2	0	5
1084.1	TRUE	Empty	28S ribosomal protein S15, mitochondrial OS=Drosophila melanogaster GN=bonsai	sp|Q8WTC1|RT15_DROME	33 kDa	TRUE	unknown	7	0	1	1	1	1	1	1	1	2	0	0	3	0	0	0	0	2	0	5
1084.2	TRUE	Empty	28S ribosomal protein S15, mitochondrial OS=Drosophila melanogaster GN=bonsai	RT15_DROME	33 kDa	TRUE	unknown	0	0	0	0	0	0	0	0	0	0	2	1	0	0	0	0	0	0	0	0
1085	TRUE	Empty	Cluster of CG4882 OS=Drosophila melanogaster GN=CG4882 (tr|O77477|O77477_DROME)	tr|O77477|O77477_DROME [2]	46 kDa	TRUE	unknown	6	0	0	2	0	1	1	0	1	1	3	3	7	2	0	0	0	2	0	4
1085.1	TRUE	Empty	CG4882 OS=Drosophila melanogaster GN=CG4882	tr|O77477|O77477_DROME	46 kDa	TRUE	unknown	6	0	0	2	0	1	1	0	1	1	0	0	7	2	0	0	0	2	0	4
1085.2	TRUE	Empty	CG4882 OS=Drosophila melanogaster GN=CG4882	O77477_DROME	46 kDa	TRUE	unknown	0	0	0	0	0	0	0	0	0	0	3	3	0	0	0	0	0	0	0	0
1086	TRUE	Empty	Nup44A, isoform A OS=Drosophila melanogaster GN=Nup44A	tr|Q7K2X8|Q7K2X8_DROME	40 kDa		unknown	0	0	0	0	0	0	0	0	3	0	0	0	0	0	0	0	0	0	0	0
1087	TRUE	Empty	Farnesyl pyrophosphate synthase OS=Drosophila melanogaster GN=Fpps	tr|Q7KN61|Q7KN61_DROME	48 kDa		unknown	0	1	0	0	0	1	0	1	0	1	0	0	0	0	0	0	0	0	0	0
1088	TRUE	Empty	CG10527 OS=Drosophila melanogaster GN=CG10527	tr|Q9W2M4|Q9W2M4_DROME	32 kDa		unknown	0	1	0	0	0	0	0	0	0	0	0	0	0	0	0	0	0	0	1	0
1089	TRUE	Empty	Adenylyltransferase and sulfurtransferase MOCS3 OS=Drosophila melanogaster GN=CG13090	sp|Q9VLJ8|MOCS3_DROME	50 kDa		unknown	0	0	2	0	1	1	1	0	0	0	0	0	0	0	0	1	0	0	0	0
1090	TRUE	Empty	39S ribosomal protein L52, mitochondrial OS=Drosophila melanogaster GN=mRpL52	sp|Q7JWG9|RM52_DROME	14 kDa		unknown	1	0	0	0	0	0	0	0	0	1	0	0	0	0	0	0	0	0	1	1
1091	TRUE	Empty	CG2021 OS=Drosophila melanogaster GN=CG2021	tr|Q9W087|Q9W087_DROME	10 kDa		unknown	0	0	1	1	1	1	0	1	2	1	0	0	0	1	0	0	0	0	0	0
1092	TRUE	Empty	CG30349 OS=Drosophila melanogaster GN=CG30349-RA	tr|A1Z7K2|A1Z7K2_DROME	68 kDa		unknown	0	0	0	1	1	0	0	0	2	0	0	0	0	0	0	0	0	0	0	0
1093	TRUE	Empty	UDP-glucose 6-dehydrogenase OS=Drosophila melanogaster GN=sgl	sp|O02373|UGDH_DROME	53 kDa		unknown	0	0	1	0	1	2	0	2	1	1	0	0	0	0	0	0	0	0	0	0
1094	TRUE	Empty	Integrin-linked protein kinase OS=Drosophila melanogaster GN=Ilk	tr|Q9NHC7|Q9NHC7_DROME	51 kDa		unknown	0	0	1	0	1	1	1	1	0	0	0	0	0	0	0	1	0	0	0	0
1096	TRUE	Empty	Mitochondrial ribosomal protein L42 OS=Drosophila melanogaster GN=mRpL42	tr|Q7K0A0|Q7K0A0_DROME	14 kDa		unknown	1	0	0	0	0	0	1	0	0	0	0	0	0	0	0	0	1	1	1	1
1097	TRUE	Empty	CG13124, isoform D OS=Drosophila melanogaster GN=CG13124	tr|Q8MRQ1|Q8MRQ1_DROME	52 kDa		unknown	0	0	1	0	1	0	1	0	0	0	0	0	0	0	0	0	0	0	0	0
1098	TRUE	Empty	Isoform F of Signal transducer and transcription activator OS=Drosophila melanogaster GN=Stat92E	sp|Q24151-1|STAT_DROME (+1)	86 kDa		unknown	0	0	0	0	0	0	0	0	0	0	0	0	0	2	0	0	0	0	0	0
1099	TRUE	Empty	Cluster of Isoform Maternal of Protein held out wings OS=Drosophila melanogaster GN=how (sp|O01367-2|HOW_DROME)	sp|O01367-2|HOW_DROME	41 kDa	TRUE	unknown	0	0	1	1	1	1	2	1	2	0	0	0	0	1	1	1	0	0	0	1
1099.1	TRUE	Empty	Isoform Maternal of Protein held out wings OS=Drosophila melanogaster GN=how	sp|O01367-2|HOW_DROME	41 kDa	TRUE	unknown	0	0	1	1	1	1	2	1	2	0	0	0	0	1	1	1	0	0	0	1
1099.2	TRUE	Empty	Isoform C of Protein held out wings OS=Drosophila melanogaster GN=how	sp|O01367-3|HOW_DROME	42 kDa	TRUE	unknown	0	0	1	1	1	1	2	1	2	0	0	0	0	1	1	1	0	0	0	1
1101	TRUE	Empty	Cluster of Isoform 1 of Protein daughter of sevenless OS=Drosophila melanogaster GN=dos (sp|Q9VZZ9-1|DOS_DROME)	sp|Q9VZZ9-1|DOS_DROME	96 kDa	TRUE	unknown	0	0	0	0	0	0	0	0	0	0	0	0	0	2	0	0	0	0	0	0
1101.1	TRUE	Empty	Isoform 1 of Protein daughter of sevenless OS=Drosophila melanogaster GN=dos	sp|Q9VZZ9-1|DOS_DROME	96 kDa	TRUE	unknown	0	0	0	0	0	0	0	0	0	0	0	0	0	2	0	0	0	0	0	0
1101.2	TRUE	Empty	Isoform 2 of Protein daughter of sevenless OS=Drosophila melanogaster GN=dos	sp|Q9VZZ9-2|DOS_DROME	86 kDa	TRUE	unknown	0	0	0	0	0	0	0	0	0	0	0	0	0	1	0	0	0	0	0	0
1102	TRUE	Empty	Isoform A of Triosephosphate isomerase OS=Drosophila melanogaster GN=Tpi	sp|P29613-1|TPIS_DROME	38 kDa		unknown	0	0	0	0	0	0	0	0	0	0	0	0	0	0	1	0	1	0	0	0
1103	TRUE	Empty	Probable malonyl-CoA-acyl carrier protein transacylase, mitochondrial OS=Drosophila melanogaster GN=beg	sp|Q8T3L6|FABD_DROME	42 kDa		unknown	2	0	0	0	0	0	0	0	0	0	0	0	0	4	0	0	0	0	0	0
1104	TRUE	Empty	Probable phenylalanyl-tRNA synthetase beta chain OS=Drosophila melanogaster GN=CG5706	sp|Q9VCA5|SYFB_DROME	66 kDa		unknown	0	1	0	0	0	0	0	0	0	0	0	0	0	0	0	0	0	0	0	0
1105	TRUE	Empty	Dehydrogenase/reductase SDR family protein 7-like OS=Drosophila melanogaster GN=CG7601	sp|Q9Y140|DHRS7_DROME	36 kDa		unknown	0	0	0	0	0	1	0	1	0	0	0	0	0	0	0	0	0	0	0	0
1106	TRUE	Empty	GH07831p OS=Drosophila melanogaster GN=CG9175	tr|Q95SQ7|Q95SQ7_DROME	49 kDa		unknown	0	0	0	0	0	1	0	0	2	1	0	0	0	0	0	0	0	0	0	0
1107	TRUE	Empty	CHIP OS=Drosophila melanogaster GN=CHIP	tr|Q9XYW6|Q9XYW6_DROME	34 kDa		unknown	0	0	2	0	0	0	0	0	0	0	0	0	0	0	0	0	0	0	0	0
1109	TRUE	Empty	GM13959p OS=Drosophila melanogaster GN=Ip259	tr|O76994|O76994_DROME	30 kDa		unknown	0	0	0	0	0	0	0	1	1	2	0	0	0	0	0	0	0	0	0	0
1110	TRUE	Empty	GH09086p OS=Drosophila melanogaster GN=Rab6	tr|O18334|O18334_DROME	23 kDa	TRUE	unknown	0	0	1	1	2	1	1	1	1	1	0	0	0	0	0	0	0	0	0	0
1111	TRUE	Empty	Rab-related protein 4 OS=Drosophila melanogaster GN=Rab-RP4	tr|O18337|O18337_DROME	22 kDa		unknown	0	0	1	0	1	1	0	1	1	0	0	0	1	0	0	0	0	0	0	0
1112	TRUE	Empty	GMP synthetase OS=Drosophila melanogaster GN=bur	tr|Q8WSN4|Q8WSN4_DROME	81 kDa		unknown	0	0	0	0	0	0	0	0	0	0	0	0	0	0	0	1	0	0	0	0
1113	TRUE	Empty	CG11015 OS=Drosophila melanogaster GN=CG11015	tr|Q9VMB9|Q9VMB9_DROME	14 kDa		unknown	0	0	0	0	1	0	2	0	0	0	0	0	0	0	1	0	0	0	0	0
1115	TRUE	Empty	Cluster of DAP3 OS=Drosophila melanogaster GN=mRpS29 (tr|Q8IA36|Q8IA36_DROME)	tr|Q8IA36|Q8IA36_DROME [2]	44 kDa	TRUE	unknown	6	0	1	1	2	3	2	1	2	3	4	3	10	4	0	0	0	1	0	3
1115.1	TRUE	Empty	DAP3 OS=Drosophila melanogaster GN=mRpS29	tr|Q8IA36|Q8IA36_DROME	44 kDa	TRUE	unknown	6	0	1	1	2	3	2	1	2	3	0	0	10	4	0	0	0	1	0	3
1115.2	TRUE	Empty	DAP3 OS=Drosophila melanogaster GN=mRpS29	Q8IA36_DROME	44 kDa	TRUE	unknown	0	0	0	0	0	0	0	0	0	0	4	3	0	0	0	0	0	0	0	0
1116	TRUE	Empty	Cluster of Eukaryotic translation initiation factor 3 subunit F-1 OS=Drosophila melanogaster GN=eIF3-S5-1 (sp|Q9VN50|EI3F1_DROME)	sp|Q9VN50|EI3F1_DROME	31 kDa	TRUE	unknown	0	2	0	0	0	0	0	1	0	0	0	0	0	0	0	0	0	0	0	0
1116.1	TRUE	Empty	Eukaryotic translation initiation factor 3 subunit F-1 OS=Drosophila melanogaster GN=eIF3-S5-1	sp|Q9VN50|EI3F1_DROME	31 kDa	TRUE	unknown	0	2	0	0	0	0	0	1	0	0	0	0	0	0	0	0	0	0	0	0
1117	TRUE	Empty	Cluster of Isoform A of RAC serine/threonine-protein kinase OS=Drosophila melanogaster GN=Akt1 (sp|Q8INB9-2|AKT1_DROME)	sp|Q8INB9-2|AKT1_DROME	60 kDa	TRUE	unknown	0	0	0	0	0	0	0	2	0	0	0	0	0	0	0	0	0	0	0	0
1117.1	TRUE	Empty	Isoform A of RAC serine/threonine-protein kinase OS=Drosophila melanogaster GN=Akt1	sp|Q8INB9-2|AKT1_DROME	60 kDa	TRUE	unknown	0	0	0	0	0	0	0	2	0	0	0	0	0	0	0	0	0	0	0	0
1117.2	TRUE	Empty	Isoform C of RAC serine/threonine-protein kinase OS=Drosophila melanogaster GN=Akt1	sp|Q8INB9-1|AKT1_DROME	68 kDa	TRUE	unknown	0	0	0	0	0	0	0	2	0	0	0	0	0	0	0	0	0	0	0	0
1118	TRUE	Empty	SD26982p OS=Drosophila melanogaster GN=CG10463	tr|Q8MRT5|Q8MRT5_DROME	68 kDa		unknown	0	0	2	0	1	0	1	0	0	0	0	0	0	0	0	0	0	0	0	0
1119	TRUE	Empty	Phosphoethanolamine cytidylyltransferase, isoform C OS=Drosophila melanogaster GN=Pect	tr|Q8IP79|Q8IP79_DROME	42 kDa		unknown	0	0	1	0	1	1	1	0	0	0	0	0	0	0	1	0	0	0	0	0
1121	TRUE	Empty	Actin related complex p41 subunit OS=Drosophila melanogaster GN=Sop2	tr|O97182|O97182_DROME	42 kDa	TRUE	unknown	0	3	0	0	0	1	0	1	0	0	0	0	0	0	1	0	0	0	0	0
1122	TRUE	Empty	CG15717 OS=Drosophila melanogaster GN=CG15717	tr|Q9VYG8|Q9VYG8_DROME	28 kDa		unknown	0	0	0	0	0	0	0	0	0	0	0	0	1	0	0	0	0	0	1	1
1123	TRUE	Empty	Protein Peter pan OS=Drosophila melanogaster GN=ppan	sp|Q9VDE5|PPAN_DROME	53 kDa		unknown	0	0	0	1	0	0	0	1	2	2	0	0	0	0	0	0	1	0	1	0
1124	TRUE	Empty	GH09538p OS=Drosophila melanogaster GN=CG7441	tr|Q8SZU2|Q8SZU2_DROME	57 kDa		unknown	0	0	0	0	0	1	0	1	2	0	0	0	0	0	0	0	0	0	0	0
1127	TRUE	Empty	Isoform A of Tyrosine-protein phosphatase non-receptor type 61F OS=Drosophila melanogaster GN=Ptp61F	sp|Q9W0G1-1|PTP61_DROME	62 kDa		unknown	0	0	0	0	0	0	0	0	1	0	0	0	0	0	0	0	0	0	0	0
1128	TRUE	Empty	Cluster of RE45450p OS=Drosophila melanogaster GN=mRpL2 (tr|Q8MYY5|Q8MYY5_DROME)	tr|Q8MYY5|Q8MYY5_DROME	33 kDa	TRUE	unknown	3	0	1	2	1	1	1	1	1	1	0	0	1	0	0	1	2	0	2	0
1128.1	TRUE	Empty	RE45450p OS=Drosophila melanogaster GN=mRpL2	tr|Q8MYY5|Q8MYY5_DROME	33 kDa	TRUE	unknown	3	0	1	2	1	1	1	1	1	1	0	0	1	0	0	1	2	0	2	0
1130	TRUE	Empty	SD08037p OS=Drosophila melanogaster GN=CG5913	tr|Q960C1|Q960C1_DROME	50 kDa		unknown	4	0	1	0	0	0	0	0	0	0	0	0	2	0	0	0	0	1	0	0
1131	TRUE	Empty	Ubiquitin carboxyl-terminal hydrolase OS=Drosophila melanogaster GN=CG12082	tr|Q9VZU7|Q9VZU7_DROME	92 kDa		unknown	0	1	0	0	0	0	0	0	0	0	0	0	0	0	0	0	0	0	0	0
1132	TRUE	Empty	CDGSH iron-sulfur domain-containing protein 2 homolog OS=Drosophila melanogaster GN=CG1458	sp|Q9VAM6|CISD2_DROME	15 kDa		unknown	0	0	0	0	0	0	0	0	0	1	0	0	0	0	0	1	0	0	0	1
1133	TRUE	Empty	MAP kinase-activated protein kinase 2 OS=Drosophila melanogaster GN=MAPk-Ak2	sp|P49071|MAPK2_DROME	41 kDa		unknown	0	0	0	0	0	2	0	0	1	0	0	0	0	0	0	0	0	0	0	0
1134	TRUE	Empty	DNA-binding protein K10 OS=Drosophila melanogaster GN=fs(1)K10	sp|P13468|K10_DROME	51 kDa		unknown	0	0	0	0	0	0	0	0	0	0	0	0	2	0	0	0	0	0	0	1
1135	TRUE	Empty	Cul-2, isoform A OS=Drosophila melanogaster GN=Cul-2	tr|Q9V9R2|Q9V9R2_DROME	87 kDa		unknown	0	0	0	0	0	0	0	0	0	0	0	0	0	0	1	1	0	0	0	0
1136	TRUE	Empty	SD23516p OS=Drosophila melanogaster GN=CG1910	tr|Q86PC7|Q86PC7_DROME	46 kDa	TRUE	unknown	0	0	0	1	0	0	0	1	2	0	0	0	0	0	0	1	0	0	0	0
1137	TRUE	Empty	CG15877 OS=Drosophila melanogaster GN=CG15877	tr|Q9W019|Q9W019_DROME	32 kDa		unknown	0	0	0	0	0	0	0	0	1	0	0	0	1	0	0	0	1	0	0	0
1138	TRUE	Empty	ATP-dependent RNA helicase Ddx1 OS=Drosophila melanogaster GN=Ddx1	sp|Q9VNV3|DDX1_DROME	81 kDa		unknown	2	0	0	0	0	0	0	0	0	0	0	0	0	0	0	0	0	0	0	0
1140	TRUE	Empty	Cluster of Mitochondrial ribosomal protein S34 OS=Drosophila melanogaster GN=mRpS34 (tr|Q9VV39|Q9VV39_DROME)	tr|Q9VV39|Q9VV39_DROME [2]	22 kDa	TRUE	unknown	5	0	1	2	1	1	1	0	1	1	4	3	8	5	0	0	0	2	0	6
1140.1	TRUE	Empty	Mitochondrial ribosomal protein S34 OS=Drosophila melanogaster GN=mRpS34	tr|Q9VV39|Q9VV39_DROME	22 kDa	TRUE	unknown	5	0	1	2	1	1	1	0	1	1	0	0	8	5	0	0	0	2	0	6
1140.2	TRUE	Empty	Mitochondrial ribosomal protein S34 OS=Drosophila melanogaster GN=mRpS34	Q9VV39_DROME	22 kDa	TRUE	unknown	0	0	0	0	0	0	0	0	0	0	4	3	0	0	0	0	0	0	0	0
1142	TRUE	Empty	Serine protease HTRA2, mitochondrial OS=Drosophila melanogaster GN=HtrA2	sp|Q9VFJ3|HTRA2_DROME	46 kDa		unknown	0	0	0	0	0	0	0	0	0	0	0	0	0	0	1	1	0	0	0	0
1143	TRUE	Empty	Ubiquitin-like modifier-activating enzyme 5 OS=Drosophila melanogaster GN=CG1749	sp|Q9VYY3|UBA5_DROME	44 kDa		unknown	0	0	0	0	0	1	0	0	0	0	0	0	0	0	0	0	0	1	0	0
1145	TRUE	Empty	CG13117 OS=Drosophila melanogaster GN=CG13117	tr|Q9VL93|Q9VL93_DROME	12 kDa		unknown	0	0	0	0	0	0	0	0	0	0	0	0	4	0	1	0	0	0	0	0
1146	TRUE	Empty	PDGF-and VEGF-related factor 2 OS=Drosophila melanogaster GN=Pvf2	tr|Q9VM43|Q9VM43_DROME	47 kDa		unknown	0	0	2	0	1	0	1	0	0	0	0	0	0	0	0	0	0	0	0	0
1147	TRUE	Empty	Probable phenylalanyl-tRNA synthetase alpha chain OS=Drosophila melanogaster GN=CG2263	sp|Q9W3J5|SYFA_DROME	56 kDa		unknown	0	2	0	0	0	0	0	0	0	0	0	0	0	0	0	2	0	0	0	0
1148	TRUE	Empty	CG8243 OS=Drosophila melanogaster GN=CG8243	tr|A1Z7K6|A1Z7K6_DROME	55 kDa		unknown	0	1	3	2	2	0	3	0	0	0	0	0	0	1	0	0	0	0	0	0
1149	TRUE	Empty	CG7845 OS=Drosophila melanogaster GN=CG7845	tr|Q7K4B2|Q7K4B2_DROME	47 kDa		unknown	0	0	0	1	0	0	0	1	3	0	0	0	0	0	0	0	0	0	0	0
1150	TRUE	Empty	GM04779p OS=Drosophila melanogaster GN=SrpRbeta	tr|Q9VSN9|Q9VSN9_DROME	27 kDa		unknown	0	0	0	0	0	1	0	0	1	0	0	0	0	0	0	0	0	0	0	0
1152	TRUE	Empty	CG3529 OS=Drosophila melanogaster GN=CG3529	tr|Q9VSZ1|Q9VSZ1_DROME	58 kDa		unknown	0	0	0	0	0	1	0	1	1	0	0	0	0	0	0	2	0	0	0	1
1153	TRUE	Empty	DREAM OS=Drosophila melanogaster GN=dream	tr|Q7KHK9|Q7KHK9_DROME	57 kDa		unknown	0	0	1	0	0	0	0	0	0	0	0	0	0	0	0	0	0	0	0	0
1154	TRUE	Empty	Lysine-specific demethylase NO66 OS=Drosophila melanogaster GN=CG2982	sp|Q7K4H4|NO66_DROME (+1)	73 kDa		unknown	0	0	1	0	0	1	0	1	0	1	0	0	0	0	0	0	0	0	0	0
1155	TRUE	Empty	Mitochondrial ribosomal protein S9 OS=Drosophila melanogaster GN=mRpS9	tr|Q8SXF0|Q8SXF0_DROME	45 kDa	TRUE	unknown	1	0	0	1	0	0	0	0	0	1	0	0	3	0	0	0	0	0	0	0
1156	TRUE	Empty	Mediator of RNA polymerase II transcription subunit 20 OS=Drosophila melanogaster GN=MED20	sp|P91641|MED20_DROME	28 kDa		unknown	0	0	0	2	0	0	0	0	2	0	0	0	1	0	0	1	1	0	0	0
1157	TRUE	Empty	EG:132E8.2 protein OS=Drosophila melanogaster GN=SNF1A	tr|O18645|O18645_DROME	65 kDa		unknown	0	0	0	1	0	0	0	0	0	0	0	0	0	0	0	0	0	0	0	0
1158	TRUE	Empty	Cluster of Interleukin enhancer-binding factor 2 homolog OS=Drosophila melanogaster GN=CG5641 (sp|Q9VG73|ILF2_DROME)	sp|Q9VG73|ILF2_DROME	44 kDa	TRUE	unknown	7	0	0	0	1	1	1	3	0	0	2	2	6	6	0	2	2	2	3	3
1158.1	TRUE	Empty	Interleukin enhancer-binding factor 2 homolog OS=Drosophila melanogaster GN=CG5641	sp|Q9VG73|ILF2_DROME	44 kDa	TRUE	unknown	7	0	0	0	1	1	1	3	0	0	0	0	6	6	0	2	2	2	3	3
1158.2	TRUE	Empty	Interleukin enhancer-binding factor 2 homolog OS=Drosophila melanogaster GN=CG5641	ILF2_DROME	44 kDa	TRUE	unknown	0	0	0	0	0	0	0	0	0	0	2	2	0	0	0	0	0	0	0	0
1160	TRUE	Empty	Cysteine and histidine-rich protein 1 homolog OS=Drosophila melanogaster GN=CG32486	sp|Q9VZV5|CYHR1_DROME	45 kDa		unknown	0	0	0	0	0	0	0	0	0	0	0	0	0	0	0	1	0	0	0	0
1161	TRUE	Empty	CG7194 OS=Drosophila melanogaster GN=CG7194	tr|Q9VSH0|Q9VSH0_DROME	40 kDa		unknown	3	0	0	0	0	0	0	0	0	0	0	0	1	0	0	0	0	0	0	0
1163	TRUE	Empty	CG30159, isoform A OS=Drosophila melanogaster GN=CG3364	tr|Q7K332|Q7K332_DROME	28 kDa		unknown	0	0	1	1	1	0	0	0	0	0	0	0	0	0	2	1	0	0	0	0
1164	TRUE	Empty	CROL ALPHA OS=Drosophila melanogaster GN=crol	tr|O61360|O61360_DROME	106 kDa		unknown	0	0	0	0	0	0	0	0	0	0	0	0	0	0	0	0	1	0	2	2
1165	TRUE	Empty	Surfeit locus protein 4 homolog OS=Drosophila melanogaster GN=Surf4	sp|O18405|SURF4_DROME	31 kDa		unknown	0	0	0	0	0	0	0	0	0	0	0	0	0	0	0	1	0	0	0	0
1166	TRUE	Empty	Cdc42 homolog OS=Drosophila melanogaster GN=Cdc42	sp|P40793|CDC42_DROME	21 kDa	TRUE	unknown	0	0	0	0	0	0	2	0	1	1	0	0	0	0	0	0	0	0	0	0
1167	TRUE	Empty	CG17838, isoform G OS=Drosophila melanogaster GN=CG17838	tr|A8JR56|A8JR56_DROME	41 kDa	TRUE	unknown	2	0	0	2	0	0	0	0	2	0	0	0	0	0	0	0	0	2	0	3
1169	TRUE	Empty	MAP kinase kinase 4, isoform A OS=Drosophila melanogaster GN=Mkk4	tr|O61444|O61444_DROME	48 kDa		unknown	0	0	0	1	0	1	0	1	1	1	0	0	0	0	0	1	0	0	0	0
1170	TRUE	Empty	LP03286p OS=Drosophila melanogaster GN=GM130	tr|Q960J1|Q960J1_DROME	44 kDa		unknown	0	0	0	0	0	1	0	2	2	1	0	0	0	0	0	1	0	0	0	0
1172	TRUE	Empty	CG4849 OS=Drosophila melanogaster GN=CG4849	tr|Q9VAX8|Q9VAX8_DROME	111 kDa	TRUE	unknown	0	0	0	0	0	1	0	0	2	0	0	0	0	0	0	2	0	0	0	0
1173	TRUE	Empty	LSm7 OS=Drosophila melanogaster GN=LSm7	tr|Q9VJI7|Q9VJI7_DROME	12 kDa		unknown	0	0	0	0	0	0	0	0	1	0	0	0	1	2	0	0	0	0	0	0
1174	TRUE	Empty	Probable prefoldin subunit 5 OS=Drosophila melanogaster GN=CG7048	sp|Q9VCZ8|PFD5_DROME (+1)	19 kDa		unknown	0	0	1	0	0	0	0	0	0	0	0	0	0	0	1	1	1	1	1	1
1175	TRUE	Empty	HL08109p OS=Drosophila melanogaster GN=yip2	tr|Q9VL70|Q9VL70_DROME	42 kDa		unknown	0	1	0	0	0	0	0	0	0	0	0	0	0	0	2	0	0	0	0	0
1176	TRUE	Empty	Cluster of CG17272 OS=Drosophila melanogaster GN=CG17272 (Q9VDI3_DROME)	Q9VDI3_DROME	17 kDa	TRUE	unknown	0	2	0	1	1	0	0	0	0	0	5	5	2	0	0	0	0	0	0	0
1176.1	TRUE	Empty	CG17272 OS=Drosophila melanogaster GN=CG17272	Q9VDI3_DROME	17 kDa	TRUE	unknown	0	0	0	0	0	0	0	0	0	0	5	5	0	0	0	0	0	0	0	0
1176.2	TRUE	Empty	CG17272 OS=Drosophila melanogaster GN=CG17272	tr|Q9VDI3|Q9VDI3_DROME	17 kDa	TRUE	unknown	0	2	0	1	1	0	0	0	0	0	0	0	2	0	0	0	0	0	0	0
1177	TRUE	Empty	Cluster of CG9779 OS=Drosophila melanogaster GN=vps24 (Q9VN02_DROME)	Q9VN02_DROME	25 kDa	TRUE	unknown	0	0	0	0	0	0	0	0	0	0	3	3	0	0	0	0	0	0	0	0
1177.1	TRUE	Empty	CG9779 OS=Drosophila melanogaster GN=vps24	Q9VN02_DROME	25 kDa	TRUE	unknown	0	0	0	0	0	0	0	0	0	0	3	3	0	0	0	0	0	0	0	0
1179	TRUE	Empty	RE63021p OS=Drosophila melanogaster GN=Rap2l	tr|O96692|O96692_DROME	20 kDa		unknown	0	0	1	0	0	0	0	0	0	0	0	0	0	0	0	0	0	0	0	0
1180	TRUE	Empty	CG2862, isoform B OS=Drosophila melanogaster GN=CG2862	tr|Q86BQ4|Q86BQ4_DROME	14 kDa		unknown	0	0	0	0	0	0	0	0	0	0	0	0	1	0	1	3	0	0	0	0
1181	TRUE	Empty	Mitochondrial ribosomal protein L38 OS=Drosophila melanogaster GN=mRpL38	tr|Q9VY48|Q9VY48_DROME	48 kDa		unknown	3	0	0	0	0	0	0	0	0	0	0	0	0	0	0	0	0	0	0	1
1182	TRUE	Empty	Insulin-degrading enzyme OS=Drosophila melanogaster GN=Ide	sp|P22817|IDE_DROME	114 kDa		unknown	0	0	0	0	0	1	0	0	0	0	0	0	0	0	0	0	0	0	0	0
1183	TRUE	Empty	Isoform B of Serine/threonine-protein phosphatase 4 regulatory subunit 3 OS=Drosophila melanogaster GN=flfl	sp|Q9VFS5-1|PP4R3_DROME	109 kDa		unknown	0	0	0	0	0	0	0	1	2	0	0	0	0	0	0	0	0	0	0	0
1184	TRUE	Empty	CG6838, isoform D OS=Drosophila melanogaster GN=CG6838	tr|A8JNX0|A8JNX0_DROME	50 kDa		unknown	0	0	0	0	0	0	0	1	3	0	0	0	0	0	0	0	0	0	0	0
1185	TRUE	Empty	Nucleotide exchange factor SIL1 OS=Drosophila melanogaster GN=CG10420	sp|Q9VBV5|SIL1_DROME	48 kDa		unknown	0	0	0	0	0	0	0	1	0	0	0	0	0	0	0	0	0	0	0	0
1186	TRUE	Empty	Frayed, isoform A OS=Drosophila melanogaster GN=fray	tr|Q7KSD3|Q7KSD3_DROME	60 kDa		unknown	0	0	0	0	0	0	0	2	1	0	0	0	0	0	0	0	0	0	0	0
1187	TRUE	Empty	CG1972 OS=Drosophila melanogaster GN=CG1972	tr|Q9VAH9|Q9VAH9_DROME	68 kDa		unknown	0	0	0	1	0	0	0	0	0	0	0	0	0	0	0	0	0	0	0	0
1188	TRUE	Empty	Probable Golgi SNAP receptor complex member 2 OS=Drosophila melanogaster GN=membrin	sp|Q9VRL2|GOSR2_DROME	25 kDa		unknown	0	0	0	0	0	1	0	1	1	1	0	0	0	2	0	0	0	0	0	0
1189	TRUE	Empty	Dolichyl-diphosphooligosaccharide--protein glycosyltransferase subunit DAD1 OS=Drosophila melanogaster GN=CG13393	sp|Q9VLM5|DAD1_DROME	13 kDa		unknown	0	0	0	0	0	0	0	0	1	0	0	0	0	0	0	0	0	0	0	0
1190	TRUE	Empty	Isoform E of Protein groucho OS=Drosophila melanogaster GN=gro	sp|P16371-1|GROU_DROME (+1)	80 kDa		unknown	0	0	0	0	0	0	0	0	2	0	0	0	0	0	1	0	0	0	0	0
1192	TRUE	Empty	Cluster of RNA-binding protein Rsf1 OS=Drosophila melanogaster GN=Rsf1 (sp|Q24491|RX21_DROME)	sp|Q24491|RX21_DROME	21 kDa	TRUE	unknown	1	0	0	0	0	0	0	0	1	0	1	0	2	0	0	0	0	0	0	1
1192.1	TRUE	Empty	RNA-binding protein Rsf1 OS=Drosophila melanogaster GN=Rsf1	sp|Q24491|RX21_DROME	21 kDa	TRUE	unknown	1	0	0	0	0	0	0	0	1	0	0	0	2	0	0	0	0	0	0	1
1192.2	TRUE	Empty	RNA-binding protein Rsf1 OS=Drosophila melanogaster GN=Rsf1	RX21_DROME	21 kDa	TRUE	unknown	0	0	0	0	0	0	0	0	0	0	1	0	0	0	0	0	0	0	0	0
1194	TRUE	Empty	Isoform C of Acidic leucine-rich nuclear phosphoprotein 32 family member A OS=Drosophila melanogaster GN=Anp32a	sp|Q9V895-2|AN32A_DROME (+1)	41 kDa		unknown	0	0	0	0	0	1	0	1	0	0	0	0	0	0	1	0	0	0	0	0
1196	TRUE	Empty	RE56957p OS=Drosophila melanogaster GN=mRpL30	tr|Q8SYI9|Q8SYI9_DROME	21 kDa		unknown	3	0	0	0	0	0	0	0	0	0	0	0	1	0	0	0	0	0	0	1
1198	TRUE	Empty	Grasp65 OS=Drosophila melanogaster GN=Grasp65	tr|Q9VW57|Q9VW57_DROME	48 kDa		unknown	0	1	0	0	0	0	0	1	1	0	0	0	0	0	0	0	0	0	0	0
1199	TRUE	Empty	39S ribosomal protein L41, mitochondrial OS=Drosophila melanogaster GN=mRpL41	sp|Q7JZM8|RM41_DROME	19 kDa		unknown	3	0	0	0	0	0	0	0	0	0	0	0	0	0	0	0	0	0	0	1
1200	TRUE	Empty	Combgap, isoform F OS=Drosophila melanogaster GN=cg	tr|A8DYD3|A8DYD3_DROME	84 kDa		unknown	1	2	0	0	0	0	0	0	0	0	0	0	0	0	0	0	0	0	0	0
1204	TRUE	Empty	Protein zer-1 homolog OS=Drosophila melanogaster GN=CG12084	sp|Q9W0E8|ZER1_DROME	90 kDa		unknown	0	0	1	0	0	0	0	0	0	0	0	0	0	0	0	0	0	0	0	0
1205	TRUE	Empty	GDP dissociation inhibitor OS=Drosophila melanogaster GN=Gdi	tr|Q24349|Q24349_DROME	51 kDa		unknown	0	0	1	0	2	0	0	0	0	0	0	0	0	0	0	0	0	0	0	0
1207	TRUE	Empty	Nup75 OS=Drosophila melanogaster GN=Nup75	tr|A1YK00|A1YK00_DROME	77 kDa		unknown	0	0	0	0	0	1	0	2	0	0	0	0	0	0	0	0	0	0	0	0
1208	TRUE	Empty	CG7998 OS=Drosophila melanogaster GN=l(3)psg7	tr|Q9VEB1|Q9VEB1_DROME	35 kDa		unknown	0	0	0	0	0	0	0	0	0	0	0	0	0	0	2	0	0	0	0	0
1209	TRUE	Empty	Protein NipSnap OS=Drosophila melanogaster GN=Nipsnap	sp|Q9VXK0|NIPSN_DROME	32 kDa		unknown	0	0	0	0	0	0	0	0	0	0	0	0	0	0	0	1	0	0	0	0
1210	TRUE	Empty	Protein dodo OS=Drosophila melanogaster GN=dod	sp|P54353|DOD_DROME	18 kDa		unknown	0	0	0	1	0	0	0	0	1	0	0	0	0	0	0	0	0	0	0	0
1211	TRUE	Empty	CG32418 OS=Drosophila melanogaster GN=Myt1	tr|Q8SWS7|Q8SWS7_DROME	31 kDa		unknown	0	0	0	2	0	0	0	0	0	0	0	0	1	0	0	0	0	0	0	0
1212	TRUE	Empty	CG34159 OS=Drosophila melanogaster GN=CG34159	tr|Q9VL29|Q9VL29_DROME	17 kDa		unknown	2	0	0	0	0	0	0	0	0	0	0	0	1	1	0	0	1	1	1	1
1213	TRUE	Empty	Mediator of RNA polymerase II transcription subunit 11 OS=Drosophila melanogaster GN=MED11	sp|Q9VVS4|MED11_DROME	20 kDa		unknown	0	0	1	1	1	2	0	1	2	2	0	0	1	0	0	0	0	0	0	0
1214	TRUE	Empty	CG8043 OS=Drosophila melanogaster GN=CG8043	tr|Q9VHN4|Q9VHN4_DROME	39 kDa	TRUE	unknown	0	0	0	1	0	0	0	0	0	0	0	0	0	0	0	0	2	0	1	1
1215	TRUE	Empty	Cluster of EF-hand domain-containing protein CG10641 OS=Drosophila melanogaster GN=CG10641 (EFHD_DROME)	EFHD_DROME	25 kDa	TRUE	unknown	0	0	0	0	0	0	0	0	0	0	6	5	0	0	0	0	0	0	0	0
1215.1	TRUE	Empty	EF-hand domain-containing protein CG10641 OS=Drosophila melanogaster GN=CG10641	EFHD_DROME	25 kDa	TRUE	unknown	0	0	0	0	0	0	0	0	0	0	6	5	0	0	0	0	0	0	0	0
1216	TRUE	Empty	ALG-2 interacting protein X OS=Drosophila melanogaster GN=ALiX	Q9VB05_DROME	93 kDa	TRUE	unknown	0	0	0	0	0	0	0	0	0	0	6	4	0	0	0	0	0	0	0	0
1220	TRUE	Empty	CG3061 OS=Drosophila melanogaster GN=CG3061	tr|Q9VFP0|Q9VFP0_DROME	42 kDa		unknown	0	0	0	1	0	0	0	0	0	0	0	0	0	0	0	0	0	0	0	0
1221	TRUE	Empty	TU37B2 OS=Drosophila melanogaster GN=anon-37B-2	tr|Q8IA62|Q8IA62_DROME	20 kDa	TRUE	unknown	0	0	0	0	0	0	0	0	0	0	0	0	0	0	1	1	0	0	0	0
1222	TRUE	Empty	Rtnl1, isoform H OS=Drosophila melanogaster GN=Rtnl1	tr|E1JHT6|E1JHT6_DROME	65 kDa		unknown	0	0	0	0	0	0	0	1	1	0	0	0	0	0	0	0	0	0	0	0
1223	TRUE	Empty	LD46328p OS=Drosophila melanogaster GN=Synd	tr|Q9VDI1|Q9VDI1_DROME	56 kDa		unknown	0	0	0	0	0	0	0	0	2	0	0	0	0	0	0	0	1	0	0	0
1224	TRUE	Empty	RH38929p OS=Drosophila melanogaster GN=CG3847	tr|Q8SXF3|Q8SXF3_DROME	37 kDa		unknown	0	0	0	0	0	0	0	0	0	0	0	0	0	0	1	1	0	0	0	0
1225	TRUE	Empty	CG9797 OS=Drosophila melanogaster GN=CG9797	tr|Q9VHM3|Q9VHM3_DROME	48 kDa		unknown	0	0	0	0	1	0	0	0	0	0	0	0	0	0	0	0	0	0	0	0
1226	TRUE	Empty	CG8003 OS=Drosophila melanogaster GN=CG8003	tr|Q9VTB0|Q9VTB0_DROME	46 kDa		unknown	0	1	0	0	0	0	0	0	0	0	0	0	0	0	0	0	0	0	0	0
1228	TRUE	Empty	CG15440 OS=Drosophila melanogaster GN=CG15440	tr|Q8SXG7|Q8SXG7_DROME	37 kDa		unknown	1	0	0	0	0	0	0	0	0	0	0	0	0	0	0	0	1	0	0	0
1232	TRUE	Empty	Protein mab-21 OS=Drosophila melanogaster GN=mab-21	sp|Q9U3W6|MAB21_DROME	42 kDa	TRUE	unknown	0	0	2	2	1	0	0	0	0	0	0	0	0	0	0	0	0	0	0	0
1233	TRUE	Empty	Cluster of GM05661p OS=Drosophila melanogaster GN=mRpS31 (tr|Q95S88|Q95S88_DROME)	tr|Q95S88|Q95S88_DROME [2]	43 kDa	TRUE	unknown	3	0	0	0	0	0	0	0	0	0	1	0	7	1	0	0	0	0	0	0
1233.1	TRUE	Empty	GM05661p OS=Drosophila melanogaster GN=mRpS31	tr|Q95S88|Q95S88_DROME	43 kDa	TRUE	unknown	3	0	0	0	0	0	0	0	0	0	0	0	7	1	0	0	0	0	0	0
1233.2	TRUE	Empty	GM05661p OS=Drosophila melanogaster GN=mRpS31	Q95S88_DROME	43 kDa	TRUE	unknown	0	0	0	0	0	0	0	0	0	0	1	0	0	0	0	0	0	0	0	0
1235	TRUE	Empty	Cluster of SD01790p OS=Drosophila melanogaster GN=CG6236 (tr|Q95TI3|Q95TI3_DROME)	tr|Q95TI3|Q95TI3_DROME	78 kDa	TRUE	unknown	1	0	0	0	0	0	0	0	0	0	0	0	0	0	0	0	0	0	0	0
1235.1	TRUE	Empty	SD01790p OS=Drosophila melanogaster GN=CG6236	tr|Q95TI3|Q95TI3_DROME	78 kDa	TRUE	unknown	1	0	0	0	0	0	0	0	0	0	0	0	0	0	0	0	0	0	0	0
1238	TRUE	Empty	39S ribosomal protein L9, mitochondrial OS=Drosophila melanogaster GN=mRpL9	sp|Q9VF89|RM09_DROME	29 kDa		unknown	3	0	0	0	0	0	0	1	0	1	0	0	0	0	0	0	0	0	0	0
1240	TRUE	Empty	CG7791 OS=Drosophila melanogaster GN=CG7791	tr|A1Z6H6|A1Z6H6_DROME	80 kDa		unknown	0	0	0	0	0	0	0	0	0	0	0	0	0	0	1	0	0	0	0	0
1241	TRUE	Empty	UbiA prenyltransferase domain-containing protein 1 homolog OS=Drosophila melanogaster GN=heix	sp|Q9V3R8|UBIA1_DROME	39 kDa		unknown	0	0	0	1	0	0	0	0	0	0	0	0	0	0	0	0	0	0	0	0
1243	TRUE	Empty	LD38919p OS=Drosophila melanogaster GN=Ubqn	tr|Q9VWD9|Q9VWD9_DROME	59 kDa		unknown	0	0	0	0	0	0	0	0	0	0	0	0	0	0	0	1	0	1	1	0
1246	TRUE	Empty	CG7519 OS=Drosophila melanogaster GN=CG7519	tr|Q9VP29|Q9VP29_DROME	19 kDa		unknown	0	0	0	0	0	0	0	0	0	0	0	0	0	0	0	0	0	1	1	1
1247	TRUE	Empty	Serine/threonine-protein phosphatase 4 catalytic subunit OS=Drosophila melanogaster GN=Pp4-19C	sp|O76932|PP4C_DROME	35 kDa		unknown	0	0	1	0	1	0	0	1	0	2	0	0	0	0	0	0	0	0	0	0
1248	TRUE	Empty	CG9344 OS=Drosophila melanogaster GN=CG9344	tr|Q9W2P5|Q9W2P5_DROME	9 kDa		unknown	0	0	0	1	0	1	0	0	1	1	0	0	2	2	0	0	0	0	0	0
1250	TRUE	Empty	Probable dolichol-phosphate mannosyltransferase OS=Drosophila melanogaster GN=CG10166	sp|Q9VIU7|DPM1_DROME	27 kDa		unknown	0	2	0	0	0	0	0	0	0	0	0	0	0	0	0	0	0	0	0	0
1251	TRUE	Empty	Cullin homolog 1 OS=Drosophila melanogaster GN=lin19	sp|Q24311|CUL1_DROME	90 kDa		unknown	0	0	0	0	0	0	0	0	0	0	0	0	0	0	0	2	0	0	0	0
1252	TRUE	Empty	Calcium binding EF-hand protein OS=Drosophila melanogaster GN=NUCB1	tr|O16124|O16124_DROME	67 kDa		unknown	0	0	0	0	0	0	0	0	0	0	0	0	0	0	0	0	2	0	0	0
1253	TRUE	Empty	Cluster of Mitochondrial ribosomal protein S23 OS=Drosophila melanogaster GN=mRpS23 (tr|Q8IP62|Q8IP62_DROME)	tr|Q8IP62|Q8IP62_DROME [2]	22 kDa	TRUE	unknown	7	0	0	0	1	0	0	0	1	0	4	5	10	2	0	0	0	3	0	7
1253.1	TRUE	Empty	Mitochondrial ribosomal protein S23 OS=Drosophila melanogaster GN=mRpS23	tr|Q8IP62|Q8IP62_DROME	22 kDa	TRUE	unknown	7	0	0	0	1	0	0	0	1	0	0	0	10	2	0	0	0	3	0	7
1253.2	TRUE	Empty	Mitochondrial ribosomal protein S23 OS=Drosophila melanogaster GN=mRpS23	Q8IP62_DROME	22 kDa	TRUE	unknown	0	0	0	0	0	0	0	0	0	0	4	5	0	0	0	0	0	0	0	0
1255	TRUE	Empty	Glutathione S transferase E8 OS=Drosophila melanogaster GN=GstE8	tr|A1ZB73|A1ZB73_DROME	25 kDa		unknown	0	0	1	0	1	0	1	0	0	0	0	0	0	0	0	0	0	0	0	0
1257	TRUE	Empty	CG13126 OS=Drosophila melanogaster GN=CG13126	tr|Q9VL60|Q9VL60_DROME	54 kDa	TRUE	unknown	1	0	0	0	0	0	0	0	0	0	0	0	0	4	0	0	0	0	0	1
1261	TRUE	Empty	CG14482 OS=Drosophila melanogaster GN=CG14482	tr|Q500Y7|Q500Y7_DROME	6 kDa		unknown	0	2	0	0	0	0	0	0	0	1	0	0	0	0	0	0	0	0	0	0
1262	TRUE	Empty	CG14715 OS=Drosophila melanogaster GN=CG14715	tr|Q9VGK3|Q9VGK3_DROME	15 kDa		unknown	0	0	0	0	0	0	0	0	0	0	0	0	0	0	2	0	0	0	0	0
1263	TRUE	Empty	Transcription elongation factor SPT4 OS=Drosophila melanogaster GN=spt4	sp|Q9TVQ5|SPT4H_DROME	13 kDa		unknown	0	0	0	0	0	1	0	0	0	0	0	0	1	0	0	0	0	0	1	0
1264	TRUE	Empty	CG1240 OS=Drosophila melanogaster GN=CG1240	tr|Q9VZY0|Q9VZY0_DROME	27 kDa		unknown	0	1	0	0	0	1	0	1	0	0	0	0	0	0	1	0	0	0	0	0
1266	TRUE	Empty	Probable ATP-dependent RNA helicase Dbp73D OS=Drosophila melanogaster GN=Dbp73D	sp|P26802|DDX51_DROME	78 kDa		unknown	1	1	1	1	1	1	1	1	1	1	0	0	0	0	1	1	0	0	0	0
1267	TRUE	Empty	Cluster of QKR58E-2 OS=Drosophila melanogaster GN=qkr58E-2 (tr|O44432|O44432_DROME)	tr|O44432|O44432_DROME	40 kDa	TRUE	unknown	8	2	0	2	0	0	1	0	0	0	0	0	3	2	1	0	0	0	0	3
1267.1	TRUE	Empty	QKR58E-2 OS=Drosophila melanogaster GN=qkr58E-2	tr|O44432|O44432_DROME	40 kDa	TRUE	unknown	8	2	0	2	0	0	1	0	0	0	0	0	3	2	1	0	0	0	0	3
1268	TRUE	Empty	Cluster of CG6422, isoform C OS=Drosophila melanogaster GN=CG6422 (tr|A8JRA4|A8JRA4_DROME)	tr|A8JRA4|A8JRA4_DROME	78 kDa	TRUE	unknown	3	0	0	0	0	0	0	0	0	0	0	0	1	1	0	0	0	0	0	0
1268.1	TRUE	Empty	CG6422, isoform C OS=Drosophila melanogaster GN=CG6422	tr|A8JRA4|A8JRA4_DROME	78 kDa	TRUE	unknown	3	0	0	0	0	0	0	0	0	0	0	0	1	1	0	0	0	0	0	0
1269	TRUE	Empty	CG4618 OS=Drosophila melanogaster GN=CHMP2B	Q9VRJ5_DROME	24 kDa	TRUE	unknown	0	0	0	0	0	0	0	0	0	0	2	2	0	0	0	0	0	0	0	0
1270	TRUE	Empty	Retrovirus-related Gag polyprotein from copia-like transposable element 17.6 OS=Drosophila melanogaster GN=gag	sp|P04282|GAG17_DROME	52 kDa		unknown	0	1	0	0	0	0	0	0	0	0	0	0	0	0	0	0	0	0	0	0
1271	TRUE	Empty	CG30000 OS=Drosophila melanogaster GN=CG30000	tr|Q7K0B6|Q7K0B6_DROME	27 kDa		unknown	0	2	0	0	0	0	0	0	0	0	0	0	0	0	0	0	0	0	0	0
1273	TRUE	Empty	40S ribosomal protein S12, mitochondrial OS=Drosophila melanogaster GN=tko	sp|P10735|RT12_DROME	16 kDa		unknown	0	0	0	0	0	0	0	0	0	0	0	0	2	0	0	0	0	0	0	1
1275	TRUE	Empty	Isoform Short of Thioredoxin-2 OS=Drosophila melanogaster GN=Trx-2	sp|Q9V429-2|THIO2_DROME	12 kDa		unknown	0	2	0	0	0	0	0	0	0	0	0	0	1	0	1	0	0	0	0	0
1276	TRUE	Empty	GM21396p OS=Drosophila melanogaster GN=tex	tr|Q8MSF3|Q8MSF3_DROME	36 kDa		unknown	0	0	0	0	0	0	0	0	0	0	0	0	0	0	0	0	1	0	0	0
1277	TRUE	Empty	LD43891p OS=Drosophila melanogaster GN=ics	tr|Q7JVW9|Q7JVW9_DROME	31 kDa		unknown	0	0	0	0	0	0	0	0	0	0	0	0	0	0	0	1	0	0	0	0
1278	TRUE	Empty	LD34461p OS=Drosophila melanogaster GN=Tom20	tr|Q95RF6|Q95RF6_DROME	19 kDa		unknown	0	0	0	0	1	1	0	1	0	0	0	0	0	0	0	0	0	0	0	0
1280	TRUE	Empty	V-type proton ATPase subunit G OS=Drosophila melanogaster GN=Vha13	sp|Q9XZH6|VATG_DROME	14 kDa		unknown	0	0	0	0	0	0	0	0	1	0	0	0	0	0	0	0	0	0	0	0
1281	TRUE	Empty	Mad2 OS=Drosophila melanogaster GN=mad2	tr|Q9VRQ2|Q9VRQ2_DROME	23 kDa		unknown	0	0	0	0	0	0	0	0	1	0	0	0	0	1	0	0	0	0	0	0
1282	TRUE	Empty	Tubulin gamma-1 chain OS=Drosophila melanogaster GN=gammaTub23C	sp|P23257|TBG1_DROME	53 kDa	TRUE	unknown	0	0	0	0	0	0	0	0	0	0	0	0	0	0	2	1	0	0	0	0
1283	TRUE	Empty	Cluster of Probable 28S ribosomal protein S6, mitochondrial OS=Drosophila melanogaster GN=mRpS6 (sp|Q9VZD5|RT06_DROME)	sp|Q9VZD5|RT06_DROME [2]	17 kDa	TRUE	unknown	3	0	0	0	0	0	0	0	0	0	1	1	7	0	1	0	0	0	0	2
1283.1	TRUE	Empty	Probable 28S ribosomal protein S6, mitochondrial OS=Drosophila melanogaster GN=mRpS6	sp|Q9VZD5|RT06_DROME	17 kDa	TRUE	unknown	3	0	0	0	0	0	0	0	0	0	0	0	7	0	1	0	0	0	0	2
1283.2	TRUE	Empty	Probable 28S ribosomal protein S6, mitochondrial OS=Drosophila melanogaster GN=mRpS6	RT06_DROME	17 kDa	TRUE	unknown	0	0	0	0	0	0	0	0	0	0	1	1	0	0	0	0	0	0	0	0
1285	TRUE	Empty	CG1236 OS=Drosophila melanogaster GN=CG1236	tr|Q8I725|Q8I725_DROME	38 kDa		unknown	0	1	0	0	0	0	0	0	0	0	0	0	0	0	0	0	0	0	0	0
1289	TRUE	Empty	Probable small nuclear ribonucleoprotein G OS=Drosophila melanogaster GN=SmG	sp|Q9VXE0|RUXG_DROME	9 kDa		unknown	1	0	0	0	0	0	0	0	1	0	0	0	2	1	0	0	0	0	0	0
1290	TRUE	Empty	RE62710p OS=Drosophila melanogaster GN=CG17556	tr|Q8SXY3|Q8SXY3_DROME (+1)	33 kDa		unknown	0	0	2	0	1	1	0	0	0	0	0	0	0	0	0	0	0	0	0	0
1291	TRUE	Empty	GTP-binding protein Rheb homolog OS=Drosophila melanogaster GN=Rheb	sp|Q9VND8|RHEB_DROME	21 kDa	TRUE	unknown	0	0	0	0	0	1	0	0	0	0	0	0	0	0	1	0	0	0	0	0
1293	TRUE	Empty	THO complex subunit 5 OS=Drosophila melanogaster GN=thoc5	REV_sp|Q9W1F4|THOC5_DROME	71 kDa		unknown	0	0	0	0	0	0	0	0	0	0	0	0	0	2	0	1	0	0	0	0
1294	TRUE	Empty	Mitochondrial ribosomal protein S2 OS=Drosophila melanogaster GN=mRpS2	tr|Q8MSS7|Q8MSS7_DROME	30 kDa		unknown	1	0	0	0	0	0	0	0	0	0	0	0	3	0	0	0	0	0	0	0
1296	TRUE	Empty	Splicing factor U2AF 50 kDa subunit OS=Drosophila melanogaster GN=U2af50	sp|Q24562|U2AF2_DROME	47 kDa		unknown	2	0	0	0	0	0	0	0	0	0	0	0	2	0	0	0	0	0	0	0
1298	TRUE	Empty	Arginine methyltransferase 8 OS=Drosophila melanogaster GN=Art8	tr|Q8SX32|Q8SX32_DROME	38 kDa		unknown	0	0	0	0	1	0	0	0	0	0	0	0	0	0	0	0	0	0	1	0
1300	TRUE	Empty	Uncharacterized protein CG9548 OS=Drosophila melanogaster GN=CG9548	sp|Q9VMC8|PHF5_DROME	13 kDa		unknown	0	0	0	0	1	0	0	0	0	0	0	0	0	2	0	1	0	0	0	0
1301	TRUE	Empty	Probable 39S ribosomal protein L49, mitochondrial OS=Drosophila melanogaster GN=mRpL49	sp|Q9VYI3|RM49_DROME	21 kDa		unknown	1	0	0	0	0	0	0	0	0	0	0	0	0	0	0	0	0	0	0	0
1302	TRUE	Empty	CG32425, isoform F OS=Drosophila melanogaster GN=CG32425	tr|Q7YU90|Q7YU90_DROME	60 kDa		unknown	0	0	1	0	0	0	0	0	0	0	0	0	0	0	0	0	0	0	0	0
1304	TRUE	Empty	Protein crooked neck OS=Drosophila melanogaster GN=crn	sp|P17886|CRN_DROME	84 kDa		unknown	0	0	0	0	0	0	0	0	0	0	0	0	0	0	0	2	0	0	0	0
1305	TRUE	Empty	Cluster of GM01846p OS=Drosophila melanogaster GN=mRpL15 (tr|Q8T9L3|Q8T9L3_DROME)	tr|Q8T9L3|Q8T9L3_DROME	33 kDa	TRUE	unknown	3	0	0	1	0	0	1	0	0	0	0	0	2	0	0	0	0	0	0	0
1305.1	TRUE	Empty	GM01846p OS=Drosophila melanogaster GN=mRpL15	tr|Q8T9L3|Q8T9L3_DROME	33 kDa	TRUE	unknown	3	0	0	1	0	0	1	0	0	0	0	0	2	0	0	0	0	0	0	0
1306	TRUE	Empty	Cluster of Isoform E of V-type proton ATPase subunit C OS=Drosophila melanogaster GN=Vha44 (sp|Q9V7N5-1|VATC_DROME)	sp|Q9V7N5-1|VATC_DROME	92 kDa	TRUE	unknown	0	0	0	0	1	0	0	0	0	0	0	0	0	0	0	0	0	0	0	0
1306.1	TRUE	Empty	Isoform E of V-type proton ATPase subunit C OS=Drosophila melanogaster GN=Vha44	sp|Q9V7N5-1|VATC_DROME (+1)	92 kDa	TRUE	unknown	0	0	0	0	1	0	0	0	0	0	0	0	0	0	0	0	0	0	0	0
1306.2	TRUE	Empty	Isoform A of V-type proton ATPase subunit C OS=Drosophila melanogaster GN=Vha44	sp|Q9V7N5-2|VATC_DROME	45 kDa	TRUE	unknown	0	0	0	0	1	0	0	0	0	0	0	0	0	0	0	0	0	0	0	0
1308	TRUE	Empty	CG31357 OS=Drosophila melanogaster GN=CG13638	tr|Q8MSB1|Q8MSB1_DROME	45 kDa		unknown	0	0	0	0	0	0	0	0	0	0	0	0	0	0	0	1	0	0	0	0
1311	TRUE	Empty	CG6638 OS=Drosophila melanogaster GN=CG6638	tr|Q9VSL9|Q9VSL9_DROME	46 kDa		unknown	0	0	1	0	0	0	0	1	0	0	0	0	0	0	0	0	0	0	0	0
1312	TRUE	Empty	CG12404 OS=Drosophila melanogaster GN=CG12404	tr|Q9VK46|Q9VK46_DROME	28 kDa		unknown	0	0	0	0	0	1	0	1	0	0	0	0	0	0	0	0	0	0	0	0
1314	TRUE	Empty	Probable ribosome production factor 1 OS=Drosophila melanogaster GN=CG6712	sp|Q9VKB4|RPF1_DROME	46 kDa		unknown	0	0	0	0	0	0	0	1	0	0	0	0	0	0	0	1	0	0	0	0
1315	TRUE	Empty	Cluster of CG10103 OS=Drosophila melanogaster GN=CG10103 (tr|Q9VRY6|Q9VRY6_DROME)	tr|Q9VRY6|Q9VRY6_DROME [2]	46 kDa	TRUE	unknown	0	1	0	0	0	0	0	0	1	0	3	3	0	0	0	0	0	0	0	0
1315.1	TRUE	Empty	CG10103 OS=Drosophila melanogaster GN=CG10103	tr|Q9VRY6|Q9VRY6_DROME	46 kDa	TRUE	unknown	0	1	0	0	0	0	0	0	1	0	0	0	0	0	0	0	0	0	0	0
1315.2	TRUE	Empty	CG10103 OS=Drosophila melanogaster GN=CG10103	Q9VRY6_DROME	46 kDa	TRUE	unknown	0	0	0	0	0	0	0	0	0	0	3	3	0	0	0	0	0	0	0	0
1317	TRUE	Empty	COP9 signalosome complex subunit 7 OS=Drosophila melanogaster GN=CSN7	sp|Q9V4S8|CSN7_DROME	31 kDa		unknown	0	0	0	0	0	0	0	1	1	0	0	0	0	0	0	0	0	0	0	0
1318	TRUE	Empty	Transforming acidic coiled-coil protein, isoform E OS=Drosophila melanogaster GN=tacc	tr|Q86BB4|Q86BB4_DROME	29 kDa		unknown	0	1	0	0	0	0	0	0	0	0	0	0	0	0	0	0	1	0	0	0
1320	TRUE	Empty	Cluster of Probable 28S ribosomal protein S25, mitochondrial OS=Drosophila melanogaster GN=mRpS25 (sp|Q9VY28|RT25_DROME)	sp|Q9VY28|RT25_DROME [2]	19 kDa	TRUE	unknown	1	0	1	0	1	0	0	0	1	2	0	1	4	2	0	0	0	0	0	1
1320.1	TRUE	Empty	Probable 28S ribosomal protein S25, mitochondrial OS=Drosophila melanogaster GN=mRpS25	sp|Q9VY28|RT25_DROME	19 kDa	TRUE	unknown	1	0	1	0	1	0	0	0	1	2	0	0	4	2	0	0	0	0	0	1
1320.2	TRUE	Empty	Probable 28S ribosomal protein S25, mitochondrial OS=Drosophila melanogaster GN=mRpS25	RT25_DROME	19 kDa	TRUE	unknown	0	0	0	0	0	0	0	0	0	0	0	1	0	0	0	0	0	0	0	0
1322	TRUE	Empty	GH01724p OS=Drosophila melanogaster GN=p47	tr|Q7K3Z3|Q7K3Z3_DROME	43 kDa		unknown	0	0	0	0	0	0	0	1	3	0	0	0	0	0	0	0	0	0	0	0
1328	TRUE	Empty	EG:BACR7A4.5 protein OS=Drosophila melanogaster GN=TRAM	tr|Q9U1L3|Q9U1L3_DROME	42 kDa		unknown	0	0	0	0	0	0	0	0	0	1	0	0	0	0	0	0	0	0	0	0
1329	TRUE	Empty	CG17691, isoform C OS=Drosophila melanogaster GN=CG17691	tr|A8QHW9|A8QHW9_DROME	40 kDa		unknown	0	0	1	1	2	0	0	0	0	0	0	0	0	0	0	0	0	0	1	0
1331	TRUE	Empty	Cluster of 28S ribosomal protein S7, mitochondrial OS=Drosophila melanogaster GN=mRpS7 (sp|Q9VKX4|RT07_DROME)	sp|Q9VKX4|RT07_DROME [2]	25 kDa	TRUE	unknown	4	0	0	0	0	0	0	0	1	0	2	2	2	2	0	0	0	1	0	4
1331.1	TRUE	Empty	28S ribosomal protein S7, mitochondrial OS=Drosophila melanogaster GN=mRpS7	sp|Q9VKX4|RT07_DROME	25 kDa	TRUE	unknown	4	0	0	0	0	0	0	0	1	0	0	0	2	2	0	0	0	1	0	4
1331.2	TRUE	Empty	28S ribosomal protein S7, mitochondrial OS=Drosophila melanogaster GN=mRpS7	RT07_DROME	25 kDa	TRUE	unknown	0	0	0	0	0	0	0	0	0	0	2	2	0	0	0	0	0	0	0	0
1332	TRUE	Empty	Cluster of F-actin-capping protein subunit beta OS=Drosophila melanogaster GN=cpb (CAPZB_DROME)	CAPZB_DROME	31 kDa	TRUE	unknown	0	0	0	0	0	0	0	0	1	0	6	6	2	0	1	1	0	0	0	0
1332.1	TRUE	Empty	F-actin-capping protein subunit beta OS=Drosophila melanogaster GN=cpb	CAPZB_DROME	31 kDa	TRUE	unknown	0	0	0	0	0	0	0	0	0	0	6	6	0	0	0	0	0	0	0	0
1332.2	TRUE	Empty	F-actin-capping protein subunit beta OS=Drosophila melanogaster GN=cpb	sp|P48603|CAPZB_DROME	31 kDa	TRUE	unknown	0	0	0	0	0	0	0	0	1	0	0	0	2	0	1	1	0	0	0	0
1333	TRUE	Empty	Streptavidin (S.avidinii)	IPI:CON_Strepavidin|IPI12345678	17 kDa		unknown	0	0	0	0	0	0	0	0	0	0	0	0	0	0	0	0	0	0	3	0
1336	TRUE	Empty	Adenosylhomocysteinase OS=Drosophila melanogaster GN=CG9977	tr|Q6NR07|Q6NR07_DROME	57 kDa	TRUE	unknown	0	0	0	0	0	0	0	0	0	0	0	0	0	0	0	1	0	0	0	0
1338	TRUE	Empty	CG7593 OS=Drosophila melanogaster GN=CG7593	tr|Q9VAI4|Q9VAI4_DROME	23 kDa		unknown	0	1	0	0	0	0	0	0	0	0	0	0	0	0	0	0	0	0	0	0
1339	TRUE	Empty	DNA-directed RNA polymerase II subunit RPB9 OS=Drosophila melanogaster GN=RpII15	sp|P36958|RPB9_DROME	15 kDa		unknown	0	0	1	0	1	0	0	0	0	0	0	0	0	0	0	0	0	0	0	0
1340	TRUE	Empty	Cell division protein kinase 5 homolog OS=Drosophila melanogaster GN=Cdk5	sp|P48609|CDK5_DROME	33 kDa	TRUE	unknown	0	0	0	0	1	0	0	0	0	0	0	0	0	0	0	1	0	0	0	0
1341	TRUE	Empty	Cluster of IP02765p OS=Drosophila melanogaster GN=mRpS18C (tr|Q9VA81|Q9VA81_DROME)	tr|Q9VA81|Q9VA81_DROME	16 kDa	TRUE	unknown	3	0	0	1	0	0	0	0	0	0	2	2	5	2	0	0	0	2	0	3
1341.1	TRUE	Empty	IP02765p OS=Drosophila melanogaster GN=mRpS18C	tr|Q9VA81|Q9VA81_DROME	16 kDa	TRUE	unknown	3	0	0	1	0	0	0	0	0	0	0	0	5	2	0	0	0	2	0	3
1341.2	TRUE	Empty	IP02765p OS=Drosophila melanogaster GN=mRpS18C	Q9VA81_DROME	16 kDa	TRUE	unknown	0	0	0	0	0	0	0	0	0	0	2	2	0	0	0	0	0	0	0	0
1343	TRUE	Empty	Mitochondrial ribosomal protein S9 OS=Drosophila melanogaster GN=mRpS9	Q8SXF0_DROME	45 kDa	TRUE	unknown	0	0	0	0	0	0	0	0	0	0	1	0	0	0	0	0	0	0	0	0
1346	TRUE	Empty	39S ribosomal protein L35, mitochondrial OS=Drosophila melanogaster GN=mRpL35	sp|Q8MS27|RM35_DROME	20 kDa		unknown	1	0	0	0	0	0	0	0	0	0	0	0	0	0	0	0	0	0	0	0
1347	TRUE	Empty	LD31670p OS=Drosophila melanogaster GN=jub	tr|Q8SZR9|Q8SZR9_DROME	22 kDa		unknown	0	0	1	0	1	0	0	0	0	0	0	0	0	0	0	0	0	0	0	0
1348	TRUE	Empty	U1 small nuclear ribonucleoprotein C OS=Drosophila melanogaster GN=snRNP-U1-C	tr|Q9VE17|Q9VE17_DROME	16 kDa		unknown	1	0	0	0	0	1	0	1	0	0	0	0	2	0	0	0	0	0	0	0
1349	TRUE	Empty	CG7172 OS=Drosophila melanogaster GN=CG7172	tr|Q9VP13|Q9VP13_DROME	27 kDa		unknown	1	0	0	0	0	0	0	0	0	0	0	0	0	0	0	0	0	0	0	0
1350	TRUE	Empty	CG2931 OS=Drosophila melanogaster GN=CG2931	tr|Q9VND7|Q9VND7_DROME	34 kDa		unknown	2	0	0	0	0	0	0	0	0	0	0	0	0	0	0	0	0	0	0	0
1351	TRUE	Empty	HL03404p OS=Drosophila melanogaster GN=CG2083	tr|Q8T0I1|Q8T0I1_DROME	56 kDa		unknown	2	1	0	0	0	0	0	0	0	0	0	0	0	0	0	0	0	0	0	0
1352	TRUE	Empty	Cluster of Probable actin-related protein 2/3 complex subunit 2 OS=Drosophila melanogaster GN=Arc-p34 (sp|Q9VIM5|ARPC2_DROME)	sp|Q9VIM5|ARPC2_DROME [2]	35 kDa	TRUE	unknown	0	3	0	0	0	0	0	0	0	0	1	1	1	0	1	0	0	0	0	0
1352.1	TRUE	Empty	Probable actin-related protein 2/3 complex subunit 2 OS=Drosophila melanogaster GN=Arc-p34	sp|Q9VIM5|ARPC2_DROME	35 kDa	TRUE	unknown	0	3	0	0	0	0	0	0	0	0	0	0	1	0	1	0	0	0	0	0
1352.2	TRUE	Empty	Probable actin-related protein 2/3 complex subunit 2 OS=Drosophila melanogaster GN=Arc-p34	ARPC2_DROME	35 kDa	TRUE	unknown	0	0	0	0	0	0	0	0	0	0	1	1	0	0	0	0	0	0	0	0
1353	TRUE	Empty	Tropomodulin, isoform G OS=Drosophila melanogaster GN=tmod	A8JRH3_DROME (+1)	59 kDa	TRUE	unknown	0	0	0	0	0	0	0	0	0	0	3	3	0	0	0	0	0	0	0	0
1354	TRUE	Empty	(Bos taurus) Alpha-1-antiproteinase precursor	IPI:CON_00695489.1|SWISS-PROT:P34955	46 kDa		unknown	0	0	0	0	0	0	0	0	0	0	0	0	0	0	0	1	0	0	0	0
1356	TRUE	Empty	Cluster of TAR-binding protein OS=Drosophila melanogaster GN=TBPH (tr|O97468|O97468_DROME)	tr|O97468|O97468_DROME	58 kDa	TRUE	unknown	4	0	0	0	0	1	0	0	0	1	0	0	1	0	0	0	0	0	0	1
1356.1	TRUE	Empty	TAR-binding protein OS=Drosophila melanogaster GN=TBPH	tr|O97468|O97468_DROME	58 kDa	TRUE	unknown	4	0	0	0	0	1	0	0	0	1	0	0	1	0	0	0	0	0	0	1
1357	TRUE	Empty	Cluster of RE70427p OS=Drosophila melanogaster GN=zetaCOP (tr|Q8IQP1|Q8IQP1_DROME)	tr|Q8IQP1|Q8IQP1_DROME	19 kDa	TRUE	unknown	0	0	0	0	0	0	0	1	0	0	1	0	0	0	0	0	0	0	0	0
1357.1	TRUE	Empty	RE70427p OS=Drosophila melanogaster GN=zetaCOP	tr|Q8IQP1|Q8IQP1_DROME	19 kDa	TRUE	unknown	0	0	0	0	0	0	0	1	0	0	0	0	0	0	0	0	0	0	0	0
1357.2	TRUE	Empty	RE70427p OS=Drosophila melanogaster GN=zetaCOP	Q8IQP1_DROME	19 kDa	TRUE	unknown	0	0	0	0	0	0	0	0	0	0	1	0	0	0	0	0	0	0	0	0
1360	TRUE	Empty	GH16325p OS=Drosophila melanogaster GN=vps2	Q8SXB1_DROME	26 kDa	TRUE	unknown	0	0	0	0	0	0	0	0	0	0	1	1	0	0	0	0	0	0	0	0
1362	TRUE	Empty	Cytoplasmic tRNA 2-thiolation protein 2 OS=Drosophila melanogaster GN=CG10189	sp|Q9VIV3|CTU2_DROME	45 kDa		unknown	0	0	0	0	2	0	0	0	0	0	0	0	0	0	0	0	0	0	0	0
1364	TRUE	Empty	CG14407 OS=Drosophila melanogaster GN=CG14407	tr|Q8SXQ5|Q8SXQ5_DROME	18 kDa		unknown	0	2	0	0	0	0	0	0	0	0	0	0	0	0	0	0	0	0	0	0
1366	TRUE	Empty	Pod1, isoform F OS=Drosophila melanogaster GN=pod1	A8JV09_DROME	139 kDa	TRUE	unknown	0	0	0	0	0	0	0	0	0	0	2	1	0	0	0	0	0	0	0	0
1367	TRUE	Empty	Cluster of 28S ribosomal protein S24, mitochondrial OS=Drosophila melanogaster GN=mRpS24 (sp|Q9VCC3|RT24_DROME)	sp|Q9VCC3|RT24_DROME	19 kDa	TRUE	unknown	1	0	0	0	0	0	0	0	0	0	0	0	3	0	0	0	0	0	0	0
1367.1	TRUE	Empty	28S ribosomal protein S24, mitochondrial OS=Drosophila melanogaster GN=mRpS24	sp|Q9VCC3|RT24_DROME	19 kDa	TRUE	unknown	1	0	0	0	0	0	0	0	0	0	0	0	3	0	0	0	0	0	0	0
1370	TRUE	Empty	FI07234p OS=Drosophila melanogaster GN=mRpS28	A1ZBA5_DROME	21 kDa	TRUE	unknown	0	0	0	0	0	0	0	0	0	0	2	2	0	0	0	0	0	0	0	0
1371	TRUE	Empty	Deoxyuridine triphosphatase, isoform B OS=Drosophila melanogaster GN=dUTPase	tr|Q8IPB1|Q8IPB1_DROME	18 kDa		unknown	0	0	0	0	0	0	0	2	0	0	0	0	0	0	0	0	0	0	0	0
1372	TRUE	Empty	BcDNA.LD27873 OS=Drosophila melanogaster GN=BcDNA.LD27873	Q9V3H9_DROME	113 kDa	TRUE	unknown	0	0	0	0	0	0	0	0	0	0	0	2	0	0	0	0	0	0	0	0
1373	TRUE	Empty	CG7215, isoform A OS=Drosophila melanogaster GN=CG7215	tr|Q9VEC8|Q9VEC8_DROME	15 kDa		unknown	0	0	0	0	0	0	0	0	1	0	0	0	0	0	0	0	0	0	0	0
1374	TRUE	Empty	Cluster of Arc-p20 OS=Drosophila melanogaster GN=Arc-p20 (tr|Q9VMH2|Q9VMH2_DROME)	tr|Q9VMH2|Q9VMH2_DROME	20 kDa	TRUE	unknown	0	0	0	0	0	0	0	1	0	0	0	0	3	0	0	0	0	0	1	0
1374.1	TRUE	Empty	Arc-p20 OS=Drosophila melanogaster GN=Arc-p20	tr|Q9VMH2|Q9VMH2_DROME	20 kDa	TRUE	unknown	0	0	0	0	0	0	0	1	0	0	0	0	3	0	0	0	0	0	1	0
1378	TRUE	Empty	Cluster of Mitochondrial ribosomal protein S33 OS=Drosophila melanogaster GN=mRpS33 (Q9VEV5_DROME)	Q9VEV5_DROME	14 kDa	TRUE	unknown	4	0	0	0	0	0	0	0	0	0	1	2	3	0	0	0	1	1	1	3
1378.1	TRUE	Empty	Mitochondrial ribosomal protein S33 OS=Drosophila melanogaster GN=mRpS33	Q9VEV5_DROME	14 kDa	TRUE	unknown	0	0	0	0	0	0	0	0	0	0	1	2	0	0	0	0	0	0	0	0
1378.2	TRUE	Empty	Mitochondrial ribosomal protein S33 OS=Drosophila melanogaster GN=mRpS33	tr|Q9VEV5|Q9VEV5_DROME	14 kDa	TRUE	unknown	4	0	0	0	0	0	0	0	0	0	0	0	3	0	0	0	1	1	1	3
1379	TRUE	Empty	Inner centromere protein OS=Drosophila melanogaster GN=Incenp	Q7JRJ9_DROME	84 kDa		unknown	0	0	0	0	0	0	0	0	0	0	2	1	0	0	0	0	0	0	0	0
1380	TRUE	Empty	Cluster of IP02458p OS=Drosophila melanogaster GN=mRpS14 (tr|Q9VWI3|Q9VWI3_DROME)	tr|Q9VWI3|Q9VWI3_DROME	15 kDa	TRUE	unknown	1	0	0	0	0	0	0	0	0	1	1	1	2	0	0	0	0	0	0	0
1380.1	TRUE	Empty	IP02458p OS=Drosophila melanogaster GN=mRpS14	tr|Q9VWI3|Q9VWI3_DROME	15 kDa	TRUE	unknown	1	0	0	0	0	0	0	0	0	1	0	0	2	0	0	0	0	0	0	0
1380.2	TRUE	Empty	IP02458p OS=Drosophila melanogaster GN=mRpS14	Q9VWI3_DROME	15 kDa	TRUE	unknown	0	0	0	0	0	0	0	0	0	0	1	1	0	0	0	0	0	0	0	0
END OF FILE
